# Supplementary material for: Proteomics analysis of human intestinal organoids during hypoxia and reoxygenation as a model to study ischemia-reperfusion injury
Source: Cell Death Dis. 2021 Jan 18;12(1):95. doi: 10.1038/s41419-020-03379-9 (PMC7813872; doi:10.1038/s41419-020-03379-9)
Supplement: Supplementary file 6 — Table S1 [file 41419_2020_3379_MOESM6_ESM.xlsx]

## Sheet: Table S1
Table S1. Differentially expressed proteins GM versus DM-cultured organoids
		DM/GM	Adjusted	Significant
Accession	Description	Ratio (Log2)	P-value	UP/DOWN
O60575	Serine protease inhibitor Kazal-type 4 [OS=Homo sapiens]	6.64386	4.32129e-16	on/off
O60844	Zymogen granule membrane protein 16 [OS=Homo sapiens]	6.64386	4.32129e-16	on/off
P00995	Serine protease inhibitor Kazal-type 1 [OS=Homo sapiens]	6.64386	4.32129e-16	on/off
P19957	Elafin [OS=Homo sapiens]	6.64386	4.32129e-16	on/off
P50053	Ketohexokinase [OS=Homo sapiens]	6.64386	4.32129e-16	on/off
P80217-2	Isoform 2 of Interferon-induced 35 kDa protein [OS=Homo sapiens]	6.64386	4.32129e-16	on/off
P80294	Metallothionein-1H [OS=Homo sapiens]	6.64386	4.32129e-16	on/off
Q14344	Guanine nucleotide-binding protein subunit alpha-13 [OS=Homo sapiens]	6.64386	4.32129e-16	on/off
Q16663	C-C motif chemokine 15 [OS=Homo sapiens]	6.64386	4.32129e-16	on/off
Q562R1	Beta-actin-like protein 2 [OS=Homo sapiens]	6.64386	4.32129e-16	on/off
Q6P179	Endoplasmic reticulum aminopeptidase 2 [OS=Homo sapiens]	6.64386	4.32129e-16	on/off
Q9ULA0	Aspartyl aminopeptidase [OS=Homo sapiens]	6.64386	4.32129e-16	on/off
P05062	fructose-bisphosphate aldolase B [OS=Homo sapiens]	4.10727	2.86011e-14	UP
P15428-1	15-hydroxyprostaglandin dehydrogenase [NAD(+)] [OS=Homo sapiens]	3.62924	6.69265e-13	UP
Q16819	Meprin A subunit alpha [OS=Homo sapiens]	3.29968	2.46223e-11	UP
O43704	Sulfotransferase family cytosolic 1B member 1 [OS=Homo sapiens]	3.1172	2.64407e-07	UP
P06727	Apolipoprotein A-IV [OS=Homo sapiens]	3.03756	4.91904e-08	UP
P12104	Fatty acid-binding protein, intestinal [OS=Homo sapiens]	2.98696	2.89839e-09	UP
Q9UGM3-1	deleted in malignant brain tumors 1 protein [OS=Homo sapiens]	2.88596	2.70089e-07	UP
P04792	Heat shock protein beta-1 [OS=Homo sapiens]	2.66243	2.85368e-06	UP
P15144	aminopeptidase N [OS=Homo sapiens]	2.64777	3.30441e-06	UP
P50120	Retinol-binding protein 2 [OS=Homo sapiens]	2.57168	5.38097e-07	UP
P26447	Protein S100-A4 [OS=Homo sapiens]	2.49108	1.76774e-06	UP
P09601	heme oxygenase 1 [OS=Homo sapiens]	2.45917	7.98859e-05	UP
P14410	Sucrase-isomaltase, intestinal [OS=Homo sapiens]	2.45549	1.57905e-06	UP
P08473	Neprilysin [OS=Homo sapiens]	2.41549	0.000117359	UP
P35558	phosphoenolpyruvate carboxykinase, cytosolic [GTP] [OS=Homo sapiens]	2.37016	6.67502e-06	UP
O60218	Aldo-keto reductase family 1 member B10 [OS=Homo sapiens]	2.33999	6.53742e-05	UP
O75363-2	Isoform 2 of Breast carcinoma-amplified sequence 1 [OS=Homo sapiens]	2.25912	0.000257627	UP
Q9H3R2	Mucin-13 [OS=Homo sapiens]	2.11703	9.73321e-05	UP
Q9NZA1-1	Chloride intracellular channel protein 5 [OS=Homo sapiens]	2.08984	0.000605994	UP
Q9Y572-1	Receptor-interacting serine/threonine-protein kinase 3 [OS=Homo sapiens]	2.08202	0.00116562	UP
Q9Y6U3	ADSEVERIN [OS=Homo sapiens]	2.06523	0.000437431	UP
P31327-3	Isoform 3 of Carbamoyl-phosphate synthase [ammonia], mitochondrial [OS=Homo sapiens]	2.06108	0.000596201	UP
P00326	Alcohol dehydrogenase 1C [OS=Homo sapiens]	2.05832	6.99962e-05	UP
P02647	Apolipoprotein A-I [OS=Homo sapiens]	2.05346	0.00125041	UP
P55157	microsomal triglyceride transfer protein large subunit [OS=Homo sapiens]	2.03949	0.000752539	UP
Q02817	Mucin-2 [OS=Homo sapiens]	2.02077	0.000473044	UP
Q9H190	Syntenin-2 [OS=Homo sapiens]	2.00324	0.00131372	UP
Q02505	Mucin-3A [OS=Homo sapiens]	1.95829	0.00219707	UP
O75795	UDP-glucuronosyltransferase 2B17 [OS=Homo sapiens]	1.93998	0.00505473	UP
P30039	Phenazine biosynthesis-like domain-containing protein [OS=Homo sapiens]	1.9381	0.000581806	UP
Q9BYE9	Cadherin-related family member 2 [OS=Homo sapiens]	1.91648	0.002993	UP
P00480	Ornithine carbamoyltransferase, mitochondrial [OS=Homo sapiens]	1.9092	0.000584811	UP
P17693	HLA class I histocompatibility antigen, alpha chain G [OS=Homo sapiens]	1.8508	0.00363791	UP
P10586-1	Receptor-type tyrosine-protein phosphatase F [OS=Homo sapiens]	1.79618	0.00527289	UP
Q04609	glutamate carboxypeptidase 2 [OS=Homo sapiens]	1.75617	0.00441198	UP
P47989	Xanthine dehydrogenase/oxidase [OS=Homo sapiens]	1.74674	0.00810261	UP
Q96HD9	N-acyl-aromatic-L-amino acid amidohydrolase (carboxylate-forming) [OS=Homo sapiens]	1.73855	0.00598225	UP
P02656	Apolipoprotein C-III [OS=Homo sapiens]	1.7229	0.00965224	UP
P32189-3	glycerol kinase [OS=Homo sapiens]	1.71238	0.0103322	UP
P08263	Glutathione S-transferase A1 [OS=Homo sapiens]	1.71194	0.00191795	UP
Q07065	Cytoskeleton-associated protein 4 [OS=Homo sapiens]	1.64016	0.0253247	UP
Q96DG6	Carboxymethylenebutenolidase homolog [OS=Homo sapiens]	1.61918	0.00305005	UP
P21397	Amine oxidase [flavin-containing] A [OS=Homo sapiens]	1.54151	0.0302682	UP
Q07654	Trefoil factor 3 [OS=Homo sapiens]	1.54151	0.0255879	UP
P21695-1	Glycerol-3-phosphate dehydrogenase [NAD(+)], cytoplasmic [OS=Homo sapiens]	1.52657	0.00852938	UP
P09923	Intestinal-type alkaline phosphatase [OS=Homo sapiens]	1.51904	0.0292967	UP
O60635	Tetraspanin-1 [OS=Homo sapiens]	1.51501	0.0309565	UP
P01308	Insulin [OS=Homo sapiens]	1.51299	0.00592633	UP
P00918	Carbonic anhydrase 2 [OS=Homo sapiens]	1.50691	0.0291374	UP
Q03403	Trefoil factor 2 [OS=Homo sapiens]	1.47457	0.0308093	UP
Q99795	Cell surface A33 antigen [OS=Homo sapiens]	1.46519	0.00896716	UP
P00352	Retinal dehydrogenase 1 [OS=Homo sapiens]	1.46048	0.0363879	UP
Q04828	aldo-keto reductase family 1 member C1 [OS=Homo sapiens]	1.45891	0.0399055	UP
P04155	Trefoil factor 1 [OS=Homo sapiens]	1.45838	0.0367049	UP
Q96JP2	Unconventional myosin-XVB [OS=Homo sapiens]	1.45575	0.00896716	UP
Q13228-4	Isoform 4 of Selenium-binding protein 1 [OS=Homo sapiens]	1.43883	0.00949973	UP
P50238	Cysteine-rich protein 1 [OS=Homo sapiens]	1.42223	0.0145328	UP
Q6DD88	Atlastin-3 [OS=Homo sapiens]	1.41684	0.0311012	UP
P32320	cytidine deaminase [OS=Homo sapiens]	1.33685	0.0209837	UP
O00338-2	Isoform Long of Sulfotransferase 1C2 [OS=Homo sapiens]	1.31615	0.0313814	UP
P08319-2	Isoform 2 of Alcohol dehydrogenase 4 [OS=Homo sapiens]	1.29748	0.0311051	UP
Q9Y6R7	IgGFc-binding protein [OS=Homo sapiens]	1.24853	0.0311494	UP
Q9UBC5	unconventional myosin-Ia [OS=Homo sapiens]	1.22897	0.0373993	UP
P49321-3	Isoform 3 of Nuclear autoantigenic sperm protein [OS=Homo sapiens]	-1.77103	0.0432578	DOWN
P08195-4	Isoform 4 of 4F2 cell-surface antigen heavy chain [OS=Homo sapiens]	-1.93788	0.0449934	DOWN
P25205-2	Isoform 2 of DNA replication licensing factor MCM3 [OS=Homo sapiens]	-1.94898	0.03464	DOWN
P12268	inosine-5'-monophosphate dehydrogenase 2 [OS=Homo sapiens]	-1.95456	0.0187606	DOWN
Q02878	60S ribosomal protein L6 [OS=Homo sapiens]	-1.9885	0.0170403	DOWN
Q92743	Serine protease HTRA1 [OS=Homo sapiens]	-2.02327	0.0237459	DOWN
Q14978-2	Isoform Beta of Nucleolar and coiled-body phosphoprotein 1 [OS=Homo sapiens]	-2.12658	0.0129593	DOWN
P16949-1	Stathmin [OS=Homo sapiens]	-2.13289	0.00598225	DOWN
P45973	chromobox protein homolog 5 [OS=Homo sapiens]	-2.17788	0.0104721	DOWN
O43175	D-3-phosphoglycerate dehydrogenase [OS=Homo sapiens]	-2.31473	0.001677	DOWN
Q9P016	Thymocyte nuclear protein 1 [OS=Homo sapiens]	-2.32916	0.0420743	DOWN
Q12888-2	Isoform 2 of TP53-binding protein 1 [OS=Homo sapiens]	-2.35845	0.0356363	DOWN
P16070	CD44 antigen [OS=Homo sapiens]	-2.48197	0.000605994	DOWN
P55011	Solute carrier family 12 member 2 [OS=Homo sapiens]	-2.71786	0.00149465	DOWN
Q5XKP0	MICOS complex subunit MIC13 [OS=Homo sapiens]	-2.79586	0.0014642	DOWN
Q96QA5	gasdermin-A [OS=Homo sapiens]	-2.88897	0.00173806	DOWN
Q8IZW8	tensin-4 [OS=Homo sapiens]	-3.73697	2.07627e-06	DOWN
A6NDU8	UPF0600 protein C5orf51 [OS=Homo sapiens]	-6.64386	4.32129e-16	on/off
O43795	Unconventional myosin-Ib [OS=Homo sapiens]	-6.64386	4.32129e-16	on/off
O60502	protein O-GlcNAcase [OS=Homo sapiens]	-6.64386	4.32129e-16	on/off
O95347-1	structural maintenance of chromosomes protein 2 [OS=Homo sapiens]	-6.64386	4.32129e-16	on/off
P07910-1	Heterogeneous nuclear ribonucleoproteins C1/C2 [OS=Homo sapiens]	-6.64386	4.32129e-16	on/off
P31146	Coronin-1A [OS=Homo sapiens]	-6.64386	4.32129e-16	on/off
Q13158	FAS-associated death domain protein [OS=Homo sapiens]	-6.64386	4.32129e-16	on/off
Q13310-3	Isoform 3 of Polyadenylate-binding protein 4 [OS=Homo sapiens]	-6.64386	4.32129e-16	on/off
Q14353-2	Isoform 2 of Guanidinoacetate N-methyltransferase [OS=Homo sapiens]	-6.64386	4.32129e-16	on/off
Q8NFU3-4	Isoform 4 of Thiosulfate sulfurtransferase/rhodanese-like domain-containing protein 1 [OS=Homo sapiens]	-6.64386	4.32129e-16	on/off
Q8WVV9	Heterogeneous nuclear ribonucleoprotein L-like [OS=Homo sapiens]	-6.64386	4.32129e-16	on/off
Q96QV6	Histone H2A type 1-A [OS=Homo sapiens]	-6.64386	4.32129e-16	on/off
Q9BXY0	Protein MAK16 homolog [OS=Homo sapiens]	-6.64386	4.32129e-16	on/off
Q9H008-1	Phospholysine phosphohistidine inorganic pyrophosphate phosphatase [OS=Homo sapiens]	-6.64386	4.32129e-16	on/off
Q9Y6E2	Basic leucine zipper and W2 domain-containing protein 2 [OS=Homo sapiens]	-6.64386	4.32129e-16	on/off
O75915	PRA1 family protein 3 [OS=Homo sapiens]	1.18396	0.0584166
P55210-3	Isoform Alpha' of Caspase-7 [OS=Homo sapiens]	1.12234	0.0739399
P62714	serine/threonine-protein phosphatase 2A catalytic subunit beta isoform [OS=Homo sapiens]	1.39067	0.0507164
Q86SQ4-3	Isoform 3 of Adhesion G-protein coupled receptor G6 [OS=Homo sapiens]	1.25096	0.0840973
Q9BYZ8	Regenerating islet-derived protein 4 [OS=Homo sapiens]	1.09288	0.0766123
P05204	Non-histone chromosomal protein HMG-17 [OS=Homo sapiens]	-1.662	0.0896879
P09874	Poly [ADP-ribose] polymerase 1 [OS=Homo sapiens]	-1.71786	0.0974248
P13995	Bifunctional methylenetetrahydrofolate dehydrogenase/cyclohydrolase, mitochondrial [OS=Homo sapiens]	-2.11404	0.0606133
P21333	Filamin-A [OS=Homo sapiens]	-1.73216	0.0635691
P33992	DNA replication licensing factor mcm5 [OS=Homo sapiens]	-2.2723	0.0584166
P47895	Aldehyde dehydrogenase family 1 member A3 [OS=Homo sapiens]	-1.9771	0.057191
Q14566	DNA replication licensing factor MCM6 [OS=Homo sapiens]	-1.78588	0.0737066
Q8IUE6	Histone H2A type 2-B [OS=Homo sapiens]	-2.1078	0.0710399
Q9H0L4	cleavage stimulation factor subunit 2 tau variant [OS=Homo sapiens]	-2.2723	0.0624849
Q9H845	Acyl-CoA dehydrogenase family member 9, mitochondrial [OS=Homo sapiens]	-1.94342	0.0782728
