# Supplementary material for: Proteomics analysis of human intestinal organoids during hypoxia and reoxygenation as a model to study ischemia-reperfusion injury
Source: Cell Death Dis. 2021 Jan 18;12(1):95. doi: 10.1038/s41419-020-03379-9 (PMC7813872; doi:10.1038/s41419-020-03379-9)
Supplement: Supplementary file 7 — Table S2 [file 41419_2020_3379_MOESM7_ESM.xlsx]

## Sheet: Table S2
Table S2. Differentially expressed proteins during hypoxia-reoxygenation in crypt-like and villus-like organoids
Differentially expressed proteins in CL organoids
12H versus Ctrl
		CL_12H/Ctrl	Adjusted	Significant
Accession	Description	Ratio(Log2)	P-value	UP/DOWN
Q9ULA0	Aspartyl aminopeptidase [OS=Homo sapiens]	6.64386	6.95e-16	UP
Q6P179	Endoplasmic reticulum aminopeptidase 2 [OS=Homo sapiens]	6.64386	6.95e-16	UP
Q562R1	Beta-actin-like protein 2 [OS=Homo sapiens]	6.64386	6.95e-16	UP
Q16663	C-C motif chemokine 15 [OS=Homo sapiens]	6.64386	6.95e-16	UP
P50053	Ketohexokinase [OS=Homo sapiens]	6.64386	6.95e-16	UP
O60844	Zymogen granule membrane protein 16 [OS=Homo sapiens]	6.64386	6.95e-16	UP
A6NDU8	UPF0600 protein C5orf51 [OS=Homo sapiens]	1.7229	7.32764e-12	UP
Q07065	Cytoskeleton-associated protein 4 [OS=Homo sapiens]	1.71809	1.1135e-07	UP
Q13253	noggin [OS=Homo sapiens]	1.65535	1.28824e-14	UP
P84085	ADP-ribosylation factor 5 [OS=Homo sapiens]	1.38957	5.67243e-11	UP
Q14108-1	Lysosome membrane protein 2 [OS=Homo sapiens]	1.32481	1.88583e-11	UP
P63172	Dynein light chain Tctex-type 1 [OS=Homo sapiens]	1.18587	6.95e-16	UP
O60635	Tetraspanin-1 [OS=Homo sapiens]	1.04893	7.87151e-07	UP
P08473	Neprilysin [OS=Homo sapiens]	0.957543	0.00141861	UP
P07478	Trypsin-2 [OS=Homo sapiens]	0.869477	0.000899592	UP
P17693	HLA class I histocompatibility antigen, alpha chain G [OS=Homo sapiens]	0.852798	0.00274779	UP
P62714	serine/threonine-protein phosphatase 2A catalytic subunit beta isoform [OS=Homo sapiens]	0.831877	0.00349828	UP
Q6DD88	Atlastin-3 [OS=Homo sapiens]	0.762136	0.0252555	UP
Q6P1X6	UPF0598 protein C8orf82 [OS=Homo sapiens]	0.746743	1.46031e-05	UP
Q13438-1	Protein os-9 [OS=Homo sapiens]	0.7433	0.0103759	UP
O15231-6	Isoform 6 of Zinc finger protein 185 [OS=Homo sapiens]	0.687956	0.0178756	UP
P13196	5-aminolevulinate synthase, nonspecific, mitochondrial [OS=Homo sapiens]	0.685267	0.0177739	UP
Q96QV6	Histone H2A type 1-A [OS=Homo sapiens]	0.611645	8.72693e-05	UP
O43920	NADH dehydrogenase [ubiquinone] iron-sulfur protein 5 [OS=Homo sapiens]	0.60502	0.0304367	UP
P12104	Fatty acid-binding protein, intestinal [OS=Homo sapiens]	0.590722	0.000375401	UP
P36578	60S ribosomal protein L4 [OS=Homo sapiens]	0.575312	1.25611e-08	UP
P08319-2	Isoform 2 of Alcohol dehydrogenase 4 [OS=Homo sapiens]	0.572405	0.00610074	UP
Q02878	60S ribosomal protein L6 [OS=Homo sapiens]	0.554834	1.92864e-06	UP
P26373-1	60S ribosomal protein L13 [OS=Homo sapiens]	0.49057	2.84616e-06	UP
Q9Y696	Chloride intracellular channel protein 4 [OS=Homo sapiens]	0.461529	0.014822	UP
Q02543	60S ribosomal protein L18a [OS=Homo sapiens]	0.393965	0.0112187	UP
P42766	60S ribosomal protein L35 [OS=Homo sapiens]	0.382944	0.0134373	UP
Q86SX6	Glutaredoxin-related protein 5, mitochondrial [OS=Homo sapiens]	0.371838	0.0440933	UP
P47914	60S ribosomal protein L29 [OS=Homo sapiens]	0.368489	0.00862562	UP
P04080	Cystatin-B [OS=Homo sapiens]	0.365133	0.00136865	UP
Q9UBC5	unconventional myosin-Ia [OS=Homo sapiens]	0.359521	0.0476644	UP
P08758	annexin A5 [OS=Homo sapiens]	0.35727	0.00190384	UP
P62424	60S ribosomal protein L7a [OS=Homo sapiens]	0.351628	0.00867741	UP
Q9P1F3	Costars family protein ABRACL [OS=Homo sapiens]	0.340277	0.0264255	UP
Q92597	Protein NDRG1 [OS=Homo sapiens]	0.328836	0.00554412	UP
Q07020	60S ribosomal protein L18 [OS=Homo sapiens]	0.326537	0.0175864	UP
P30049	ATP synthase subunit delta, mitochondrial [OS=Homo sapiens]	0.313826	0.0163934	UP
P39023	60S ribosomal protein L3 [OS=Homo sapiens]	0.284514	0.0260387	UP
P35237	serpin B6 [OS=Homo sapiens]	0.27262	0.0362736	UP
Q9NZA1-1	Chloride intracellular channel protein 5 [OS=Homo sapiens]	-6.64386	6.95e-16	DOWN
Q9BYF1	angiotensin-converting enzyme 2 [OS=Homo sapiens]	-6.64386	6.95e-16	DOWN
Q9BXY0	Protein MAK16 homolog [OS=Homo sapiens]	-6.64386	6.95e-16	DOWN
P24298	Alanine aminotransferase 1 [OS=Homo sapiens]	-6.64386	6.95e-16	DOWN
P20933	N(4)-(beta-N-acetylglucosaminyl)-L-asparaginase [OS=Homo sapiens]	-6.64386	6.95e-16	DOWN
P10319	HLA class I histocompatibility antigen, B-58 alpha chain [OS=Homo sapiens]	-6.64386	6.95e-16	DOWN
P02774-3	Isoform 3 of Vitamin D-binding protein [OS=Homo sapiens]	-6.64386	6.95e-16	DOWN
O43704	Sulfotransferase family cytosolic 1B member 1 [OS=Homo sapiens]	-6.64386	6.95e-16	DOWN
Q16850-1	lanosterol 14-alpha demethylase [OS=Homo sapiens]	-2.82623	6.95e-16	DOWN
O95864	fatty acid desaturase 2 [OS=Homo sapiens]	-2.08314	9.67742e-13	DOWN
Q8NI60-1	Atypical kinase COQ8A, mitochondrial [OS=Homo sapiens]	-1.85726	4.64125e-10	DOWN
P82664	28S ribosomal protein S10, mitochondrial [OS=Homo sapiens]	-1.81097	4.00774e-11	DOWN
Q9BW60	Elongation of very long chain fatty acids protein 1 [OS=Homo sapiens]	-1.43831	4.16125e-05	DOWN
Q6NUM9-1	all-trans-retinol 13,14-reductase [OS=Homo sapiens]	-1.28983	2.40915e-10	DOWN
Q13724-1	Mannosyl-oligosaccharide glucosidase [OS=Homo sapiens]	-1.26188	6.25441e-10	DOWN
Q04828	aldo-keto reductase family 1 member C1 [OS=Homo sapiens]	-1.17788	0.00821835	DOWN
P28288	ATP-binding cassette sub-family D member 3 [OS=Homo sapiens]	-1.17788	8.00329e-07	DOWN
P04264	Keratin, type II cytoskeletal 1 [OS=Homo sapiens]	-1.16812	0.000489675	DOWN
P42167	Lamina-associated polypeptide 2, isoforms beta/gamma [OS=Homo sapiens]	-1.1488	0.00201611	DOWN
Q15031	Probable Leucine--tRNA ligase, mitochondrial [OS=Homo sapiens]	-1.11716	0.00484984	DOWN
Q5XKP0	MICOS complex subunit MIC13 [OS=Homo sapiens]	-0.988504	1.99547e-05	DOWN
Q96SQ9-2	Isoform 2 of Cytochrome P450 2S1 [OS=Homo sapiens]	-0.9771	1.06491e-07	DOWN
P39656	Dolichyl-diphosphooligosaccharide--protein glycosyltransferase 48 kDa subunit [OS=Homo sapiens]	-0.948976	2.74132e-12	DOWN
O00483	Cytochrome c oxidase subunit NDUFA4 [OS=Homo sapiens]	-0.946194	3.92876e-06	DOWN
Q9UBM7	7-dehydrocholesterol reductase [OS=Homo sapiens]	-0.940645	0.0192014	DOWN
Q15392	Delta(24)-sterol reductase [OS=Homo sapiens]	-0.91866	3.98041e-05	DOWN
P22309	UDP-glucuronosyltransferase 1-1 [OS=Homo sapiens]	-0.915936	3.5257e-12	DOWN
O15533-3	Isoform 3 of Tapasin [OS=Homo sapiens]	-0.910502	0.0256785	DOWN
P55011	Solute carrier family 12 member 2 [OS=Homo sapiens]	-0.899695	1.01781e-07	DOWN
P27824-2	Isoform 2 of Calnexin [OS=Homo sapiens]	-0.891643	6.95e-16	DOWN
P05067-1	Amyloid-beta A4 protein [OS=Homo sapiens]	-0.875672	0.0362736	DOWN
P01892	HLA class I histocompatibility antigen, A-2 alpha chain [OS=Homo sapiens]	-0.859876	3.61803e-06	DOWN
Q9UNL2-2	Isoform 2 of Translocon-associated protein subunit gamma [OS=Homo sapiens]	-0.854649	0.0378018	DOWN
Q5T8D3-1	Acyl-CoA-binding domain-containing protein 5 [OS=Homo sapiens]	-0.84944	0.0362736	DOWN
Q9P2T1-2	Isoform 2 of GMP reductase 2 [OS=Homo sapiens]	-0.803393	0.0175864	DOWN
Q12907	Vesicular integral-membrane protein VIP36 [OS=Homo sapiens]	-0.800877	0.000240554	DOWN
P04844-1	Dolichyl-diphosphooligosaccharide--protein glycosyltransferase subunit 2 [OS=Homo sapiens]	-0.793357	2.79006e-07	DOWN
P16455	Methylated-DNA--protein-cysteine methyltransferase [OS=Homo sapiens]	-0.785875	0.0101401	DOWN
O15438-4	Isoform 4 of Canalicular multispecific organic anion transporter 2 [OS=Homo sapiens]	-0.778432	0.00744204	DOWN
Q96AG4	Leucine-rich repeat-containing protein 59 [OS=Homo sapiens]	-0.751465	1.06316e-07	DOWN
P04843	Dolichyl-diphosphooligosaccharide--protein glycosyltransferase subunit 1 [OS=Homo sapiens]	-0.746616	1.28824e-14	DOWN
Q9NS69	Mitochondrial import receptor subunit TOM22 homolog [OS=Homo sapiens]	-0.744197	2.40035e-05	DOWN
Q8WVY7	Ubiquitin-like domain-containing CTD phosphatase 1 [OS=Homo sapiens]	-0.732165	0.00324382	DOWN
O60814	Histone H2B type 1-K [OS=Homo sapiens]	-0.72738	9.62728e-05	DOWN
Q9H845	Acyl-CoA dehydrogenase family member 9, mitochondrial [OS=Homo sapiens]	-0.724993	4.16125e-05	DOWN
P99999	cytochrome c [OS=Homo sapiens]	-0.72261	0.000995894	DOWN
Q8IZW8	tensin-4 [OS=Homo sapiens]	-0.715486	0.0487256	DOWN
Q53GQ0	Very-long-chain 3-oxoacyl-CoA reductase [OS=Homo sapiens]	-0.698998	8.72719e-08	DOWN
P16615	Sarcoplasmic/endoplasmic reticulum calcium ATPase 2 [OS=Homo sapiens]	-0.696658	7.10132e-13	DOWN
O15269	serine palmitoyltransferase 1 [OS=Homo sapiens]	-0.694321	0.0372579	DOWN
P10620	Microsomal glutathione S-transferase 1 [OS=Homo sapiens]	-0.685014	0.00238923	DOWN
O15173-2	Isoform 2 of Membrane-associated progesterone receptor component 2 [OS=Homo sapiens]	-0.671164	0.00155727	DOWN
P16435	NADPH--cytochrome P450 reductase [OS=Homo sapiens]	-0.668868	2.57258e-05	DOWN
O60828	Polyglutamine-binding protein 1 [OS=Homo sapiens]	-0.666576	0.0100186	DOWN
Q14165	Malectin [OS=Homo sapiens]	-0.662004	4.77521e-05	DOWN
Q9NZ01-1	Very-long-chain enoyl-CoA reductase [OS=Homo sapiens]	-0.657445	1.22325e-05	DOWN
O00264	Membrane-associated progesterone receptor component 1 [OS=Homo sapiens]	-0.652901	6.21674e-06	DOWN
P37059	Estradiol 17-beta-dehydrogenase 2 [OS=Homo sapiens]	-0.650635	3.19258e-05	DOWN
P30519	Heme oxygenase 2 [OS=Homo sapiens]	-0.637109	0.000715342	DOWN
Q15738	sterol-4-alpha-carboxylate 3-dehydrogenase, decarboxylating [OS=Homo sapiens]	-0.628162	0.000349929	DOWN
O96000	NADH dehydrogenase [ubiquinone] 1 beta subcomplex subunit 10 [OS=Homo sapiens]	-0.614845	0.00295745	DOWN
O43169	Cytochrome b5 type B [OS=Homo sapiens]	-0.610433	0.00107956	DOWN
Q12797	Aspartyl/Asparaginyl beta-hydroxylase [OS=Homo sapiens]	-0.608232	0.000246313	DOWN
P12236	ADP/ATP translocase 3 [OS=Homo sapiens]	-0.606035	1.00452e-05	DOWN
P09669	Cytochrome c oxidase subunit 6C [OS=Homo sapiens]	-0.599462	0.000184252	DOWN
P00403	Cytochrome c oxidase subunit 2 [OS=Homo sapiens]	-0.599462	0.00156533	DOWN
P11717	Cation-independent mannose-6-phosphate receptor [OS=Homo sapiens]	-0.595097	0.0356805	DOWN
Q01581	hydroxymethylglutaryl-CoA synthase, cytoplasmic [OS=Homo sapiens]	-0.588574	9.4284e-05	DOWN
P05023	Sodium/potassium-transporting ATPase subunit alpha-1 [OS=Homo sapiens]	-0.588574	3.55113e-09	DOWN
P49755	Transmembrane emp24 domain-containing protein 10 [OS=Homo sapiens]	-0.584241	6.21591e-07	DOWN
Q14839-2	Isoform 2 of Chromodomain-helicase-DNA-binding protein 4 [OS=Homo sapiens]	-0.571322	0.0167958	DOWN
Q9P016	Thymocyte nuclear protein 1 [OS=Homo sapiens]	-0.567041	0.0439487	DOWN
Q9NX40	OCIA domain-containing protein 1 [OS=Homo sapiens]	-0.567041	0.00550212	DOWN
Q9BVK6	Transmembrane emp24 domain-containing protein 9 [OS=Homo sapiens]	-0.564905	0.00105945	DOWN
Q9P0L0	vesicle-associated membrane protein-associated protein A [OS=Homo sapiens]	-0.558517	9.45536e-06	DOWN
Q9Y6C9	Mitochondrial carrier homolog 2 [OS=Homo sapiens]	-0.552156	0.000568711	DOWN
P04439	HLA class I histocompatibility antigen, A-3 alpha chain [OS=Homo sapiens]	-0.547932	0.000250539	DOWN
A1L0T0	Acetolactate synthase-like protein [OS=Homo sapiens]	-0.547932	0.0112884	DOWN
Q9Y277	Voltage-dependent anion-selective channel protein 3 [OS=Homo sapiens]	-0.54372	0.0229954	DOWN
Q95604	HLA class I histocompatibility antigen, Cw-17 alpha chain [OS=Homo sapiens]	-0.53952	0.010316	DOWN
O75964	ATP synthase subunit g, mitochondrial [OS=Homo sapiens]	-0.53952	0.0168277	DOWN
P50416	Carnitine O-palmitoyltransferase 1, liver isoform [OS=Homo sapiens]	-0.533242	0.00888228	DOWN
P37268	squalene synthase [OS=Homo sapiens]	-0.531156	0.00127297	DOWN
P98179	RNA-binding protein 3 [OS=Homo sapiens]	-0.529073	0.000543889	DOWN
P51572-2	Isoform 2 of B-cell receptor-associated protein 31 [OS=Homo sapiens]	-0.526992	3.79612e-05	DOWN
P49257	Protein ERGIC-53 [OS=Homo sapiens]	-0.522841	0.000847276	DOWN
P15954	Cytochrome c oxidase subunit 7C, mitochondrial [OS=Homo sapiens]	-0.512514	0.0178756	DOWN
P05026	Sodium/potassium-transporting ATPase subunit beta-1 [OS=Homo sapiens]	-0.512514	0.00109652	DOWN
O95292	Vesicle-associated membrane protein-associated protein B/C [OS=Homo sapiens]	-0.506353	0.0113669	DOWN
Q92896-2	Isoform 2 of Golgi apparatus protein 1 [OS=Homo sapiens]	-0.50226	0.0178756	DOWN
O75534-4	Isoform 4 of Cold shock domain-containing protein E1 [OS=Homo sapiens]	-0.50226	0.000945754	DOWN
P16989-1	Y-box-binding protein 3 [OS=Homo sapiens]	-0.498179	0.0400017	DOWN
P01034	Cystatin-C [OS=Homo sapiens]	-0.492079	0.0217787	DOWN
P02786	Transferrin receptor protein 1 [OS=Homo sapiens]	-0.486004	0.0030202	DOWN
O75955	Flotillin-1 [OS=Homo sapiens]	-0.486004	0.0453762	DOWN
P32926	Desmoglein-3 [OS=Homo sapiens]	-0.483985	0.0236148	DOWN
Q00325-2	Isoform B of Phosphate carrier protein, mitochondrial [OS=Homo sapiens]	-0.481969	4.69768e-05	DOWN
P60953	Cell division control protein 42 homolog [OS=Homo sapiens]	-0.479955	0.000491033	DOWN
Q2TB90-1	Putative hexokinase HKDC1 [OS=Homo sapiens]	-0.467932	0.00370612	DOWN
P08195-4	Isoform 4 of 4F2 cell-surface antigen heavy chain [OS=Homo sapiens]	-0.467932	0.0103759	DOWN
Q9ULC5-3	Isoform 2 of Long-chain-fatty-acid--CoA ligase 5 [OS=Homo sapiens]	-0.461959	1.0421e-05	DOWN
P56385	ATP synthase subunit e, mitochondrial [OS=Homo sapiens]	-0.454032	0.0217787	DOWN
P04004	Vitronectin [OS=Homo sapiens]	-0.442222	0.0189915	DOWN
Q9BSJ8-2	Isoform 2 of Extended synaptotagmin-1 [OS=Homo sapiens]	-0.436354	0.0217787	DOWN
O75396	Vesicle-trafficking protein SEC22b [OS=Homo sapiens]	-0.424688	0.00266356	DOWN
P24539	ATP synthase F(0) complex subunit B1, mitochondrial [OS=Homo sapiens]	-0.42082	0.0181574	DOWN
Q9UMD9-1	Collagen alpha-1(XVII) chain [OS=Homo sapiens]	-0.41889	0.0343709	DOWN
Q8WUJ3-1	Cell migration-inducing and hyaluronan-binding protein [OS=Homo sapiens]	-0.41889	0.0180147	DOWN
Q13423	NAD(P) transhydrogenase, mitochondrial [OS=Homo sapiens]	-0.413115	0.0445067	DOWN
P08572	Collagen alpha-2(IV) chain [OS=Homo sapiens]	-0.407364	0.00323624	DOWN
P05534	HLA class I histocompatibility antigen, A-24 alpha chain [OS=Homo sapiens]	-0.405451	0.0429361	DOWN
O43278	Kunitz-type protease inhibitor 1 [OS=Homo sapiens]	-0.405451	0.00103722	DOWN
O94826	Mitochondrial import receptor subunit TOM70 [OS=Homo sapiens]	-0.401635	0.0191444	DOWN
P45880-1	Isoform 1 of Voltage-dependent anion-selective channel protein 2 [OS=Homo sapiens]	-0.386468	0.000461679	DOWN
O75947-1	ATP synthase subunit d, mitochondrial [OS=Homo sapiens]	-0.384584	0.000533225	DOWN
P41567	eukaryotic translation initiation factor 1 [OS=Homo sapiens]	-0.380822	0.0362736	DOWN
P61224-1	Ras-related protein Rap-1b [OS=Homo sapiens]	-0.378944	0.0321174	DOWN
Q13283	Ras GTPase-activating protein-binding protein 1 [OS=Homo sapiens]	-0.37707	0.00244251	DOWN
P19075	Tetraspanin-8 [OS=Homo sapiens]	-0.373327	0.0378018	DOWN
Q9NZM1	Myoferlin [OS=Homo sapiens]	-0.367732	0.0241418	DOWN
P05204	Non-histone chromosomal protein HMG-17 [OS=Homo sapiens]	-0.367732	0.00310456	DOWN
Q9Y6N5	Sulfide:quinone oxidoreductase, mitochondrial [OS=Homo sapiens]	-0.362158	0.00830314	DOWN
Q04637-9	Isoform 9 of Eukaryotic translation initiation factor 4 gamma 1 [OS=Homo sapiens]	-0.345564	0.0103759	DOWN
P21796	voltage-dependent anion-selective channel protein 1 [OS=Homo sapiens]	-0.345564	0.00244251	DOWN
P20290-1	transcription factor BTF3 [OS=Homo sapiens]	-0.343732	0.00266356	DOWN
P16144-2	Isoform Beta-4A of Integrin beta-4 [OS=Homo sapiens]	-0.343732	0.00263725	DOWN
P13073	Cytochrome c oxidase subunit 4 isoform 1, mitochondrial [OS=Homo sapiens]	-0.334607	0.0491085	DOWN
P63000-2	Isoform B of Ras-related C3 botulinum toxin substrate 1 [OS=Homo sapiens]	-0.332789	0.0289522	DOWN
P35222	Catenin beta-1 [OS=Homo sapiens]	-0.320126	0.00665799	DOWN
P02042	Hemoglobin subunit delta [OS=Homo sapiens]	-0.320126	0.0372522	DOWN
P61586	Transforming protein RhoA [OS=Homo sapiens]	-0.286304	0.0270072	DOWN
Q14126	Desmoglein-2 [OS=Homo sapiens]	-0.279284	0.0260387	DOWN
P23229-1	integrin alpha-6 [OS=Homo sapiens]	-0.277534	0.0274491	DOWN
P20674	Cytochrome c oxidase subunit 5A, mitochondrial [OS=Homo sapiens]	-0.265345	0.0378018	DOWN
P68431	Histone H3.1 [OS=Homo sapiens]	-0.260152	0.0440933	DOWN
30R versus Ctrl
		CL_30R/Ctrl	Adjusted	Significant
Accession	Description	Ratio(Log2)	P-value	UP/DOWN
O60844	Zymogen granule membrane protein 16 [OS=Homo sapiens]	6.64386	7.5e-16	UP
P50053	Ketohexokinase [OS=Homo sapiens]	6.64386	7.5e-16	UP
P80217-2	Isoform 2 of Interferon-induced 35 kDa protein [OS=Homo sapiens]	6.64386	7.5e-16	UP
Q16663	C-C motif chemokine 15 [OS=Homo sapiens]	6.64386	7.5e-16	UP
Q562R1	Beta-actin-like protein 2 [OS=Homo sapiens]	6.64386	7.5e-16	UP
Q6P179	Endoplasmic reticulum aminopeptidase 2 [OS=Homo sapiens]	6.64386	7.5e-16	UP
Q9ULA0	Aspartyl aminopeptidase [OS=Homo sapiens]	6.64386	7.5e-16	UP
P17516	Aldo-keto reductase family 1 member C4 [OS=Homo sapiens]	1.56511	2.46363e-08	UP
Q14108-1	Lysosome membrane protein 2 [OS=Homo sapiens]	1.44361	7.5e-16	UP
P49441	Inositol polyphosphate 1-phosphatase [OS=Homo sapiens]	1.15121	1.44794e-11	UP
P12104	Fatty acid-binding protein, intestinal [OS=Homo sapiens]	1.13947	7.5e-16	UP
P08473	Neprilysin [OS=Homo sapiens]	1.12035	0.000890773	UP
P63172	Dynein light chain Tctex-type 1 [OS=Homo sapiens]	1.07929	1.33393e-12	UP
P62714	serine/threonine-protein phosphatase 2A catalytic subunit beta isoform [OS=Homo sapiens]	1.06901	1.65734e-05	UP
P35908	Keratin, type II cytoskeletal 2 epidermal [OS=Homo sapiens]	1.03703	0.00612668	UP
O95487-3	Isoform 3 of Protein transport protein Sec24B [OS=Homo sapiens]	1.01006	0.00711124	UP
P17693	HLA class I histocompatibility antigen, alpha chain G [OS=Homo sapiens]	0.943359	0.00689524	UP
Q6DD88	Atlastin-3 [OS=Homo sapiens]	0.935083	0.00298252	UP
O60635	Tetraspanin-1 [OS=Homo sapiens]	0.891419	0.000101071	UP
Q9BXY0	Protein MAK16 homolog [OS=Homo sapiens]	0.87578	8.70943e-05	UP
Q15067-2	Isoform 2 of Peroxisomal acyl-coenzyme A oxidase 1 [OS=Homo sapiens]	0.853597	2.40262e-09	UP
Q8NFU3-4	Isoform 4 of Thiosulfate sulfurtransferase/rhodanese-like domain-containing protein 1 [OS=Homo sapiens]	0.844787	5.00195e-05	UP
O43920	NADH dehydrogenase [ubiquinone] iron-sulfur protein 5 [OS=Homo sapiens]	0.815575	0.000198319	UP
Q5T447	E3 ubiquitin-protein ligase HECTD3 [OS=Homo sapiens]	0.807355	0.0380577	UP
Q96QV6	Histone H2A type 1-A [OS=Homo sapiens]	0.751035	2.08328e-09	UP
Q8IY67-2	Isoform 2 of Ribonucleoprotein PTB-binding 1 [OS=Homo sapiens]	0.750178	0.00219572	UP
P13645	Keratin, type I cytoskeletal 10 [OS=Homo sapiens]	0.687061	0.018012	UP
P62330	ADP-ribosylation factor 6 [OS=Homo sapiens]	0.639695	0.00481346	UP
Q9P2T1-2	Isoform 2 of GMP reductase 2 [OS=Homo sapiens]	0.627607	0.0210219	UP
P01033	Metalloproteinase inhibitor 1 [OS=Homo sapiens]	0.608809	0.0414231	UP
P08319-2	Isoform 2 of Alcohol dehydrogenase 4 [OS=Homo sapiens]	0.592636	0.00962827	UP
O75915	PRA1 family protein 3 [OS=Homo sapiens]	0.569491	4.07564e-05	UP
Q04609	glutamate carboxypeptidase 2 [OS=Homo sapiens]	0.531069	0.0214178	UP
Q16819	Meprin A subunit alpha [OS=Homo sapiens]	0.526069	0.00962827	UP
O15116	U6 snRNA-associated Sm-like protein LSm1 [OS=Homo sapiens]	0.508936	0.0334606	UP
P08263	Glutathione S-transferase A1 [OS=Homo sapiens]	0.458382	0.0499905	UP
Q92597	Protein NDRG1 [OS=Homo sapiens]	0.42975	5.7286e-06	UP
P15144	aminopeptidase N [OS=Homo sapiens]	0.305679	0.0120756	UP
Q9P1F3	Costars family protein ABRACL [OS=Homo sapiens]	0.283329	0.0328696	UP
O60218	Aldo-keto reductase family 1 member B10 [OS=Homo sapiens]	0.257011	0.0284932	UP
P62158	Calmodulin [OS=Homo sapiens]	0.255803	0.0297755	UP
A6NDU8	UPF0600 protein C5orf51 [OS=Homo sapiens]	-6.64386	7.5e-16	DOWN
P20337	Ras-related protein Rab-3B [OS=Homo sapiens]	-6.64386	7.5e-16	DOWN
P20933	N(4)-(beta-N-acetylglucosaminyl)-L-asparaginase [OS=Homo sapiens]	-6.64386	7.5e-16	DOWN
Q02817	Mucin-2 [OS=Homo sapiens]	-6.64386	7.5e-16	DOWN
Q5XKP0	MICOS complex subunit MIC13 [OS=Homo sapiens]	-6.64386	7.5e-16	DOWN
Q86TS9-1	39S ribosomal protein L52, mitochondrial [OS=Homo sapiens]	-6.64386	7.5e-16	DOWN
Q8WVV9	Heterogeneous nuclear ribonucleoprotein L-like [OS=Homo sapiens]	-6.64386	7.5e-16	DOWN
Q9NZA1-1	Chloride intracellular channel protein 5 [OS=Homo sapiens]	-6.64386	7.5e-16	DOWN
Q16850-1	lanosterol 14-alpha demethylase [OS=Homo sapiens]	-1.97143	6.12775e-11	DOWN
P02647	Apolipoprotein A-I [OS=Homo sapiens]	-1.90509	4.25504e-08	DOWN
Q04828	aldo-keto reductase family 1 member C1 [OS=Homo sapiens]	-1.76121	9.22858e-07	DOWN
P10319	HLA class I histocompatibility antigen, B-58 alpha chain [OS=Homo sapiens]	-1.60384	2.13054e-06	DOWN
O95864	fatty acid desaturase 2 [OS=Homo sapiens]	-1.59074	3.93557e-08	DOWN
P24298	Alanine aminotransferase 1 [OS=Homo sapiens]	-1.486	7.48232e-05	DOWN
Q8NI60-1	Atypical kinase COQ8A, mitochondrial [OS=Homo sapiens]	-1.45008	2.35245e-08	DOWN
Q9NR31	GTP-binding protein SAR1a [OS=Homo sapiens]	-1.44615	7.5e-16	DOWN
P09668	Pro-cathepsin H [OS=Homo sapiens]	-1.191	0.00352954	DOWN
O60814	Histone H2B type 1-K [OS=Homo sapiens]	-0.883635	3.4555e-09	DOWN
Q12996-1	Cleavage stimulation factor subunit 3 [OS=Homo sapiens]	-0.880976	0.00211518	DOWN
P21127-1	Cyclin-dependent kinase 11B [OS=Homo sapiens]	-0.875672	2.80747e-09	DOWN
Q8WWA0	intelectin-1 [OS=Homo sapiens]	-0.865122	0.0186186	DOWN
Q95604	HLA class I histocompatibility antigen, Cw-17 alpha chain [OS=Homo sapiens]	-0.841663	9.87975e-08	DOWN
Q9Y275-1	Tumor necrosis factor ligand superfamily member 13B [OS=Homo sapiens]	-0.803393	4.34321e-09	DOWN
P01892	HLA class I histocompatibility antigen, A-2 alpha chain [OS=Homo sapiens]	-0.77596	3.51066e-06	DOWN
O75937	DnaJ homolog subfamily C member 8 [OS=Homo sapiens]	-0.739372	0.00189283	DOWN
Q8IZW8	tensin-4 [OS=Homo sapiens]	-0.734563	0.021769	DOWN
O00483	Cytochrome c oxidase subunit NDUFA4 [OS=Homo sapiens]	-0.708396	0.000477994	DOWN
O43815	striatin [OS=Homo sapiens]	-0.696658	0.032713	DOWN
P32926	Desmoglein-3 [OS=Homo sapiens]	-0.671164	2.71039e-05	DOWN
P28288	ATP-binding cassette sub-family D member 3 [OS=Homo sapiens]	-0.646112	0.00874686	DOWN
A8K7I4	Calcium-activated chloride channel regulator 1 [OS=Homo sapiens]	-0.637109	0.0453201	DOWN
Q9UMD9-1	Collagen alpha-1(XVII) chain [OS=Homo sapiens]	-0.60165	5.7286e-06	DOWN
Q9Y3E5	Peptidyl-tRNA hydrolase 2, mitochondrial [OS=Homo sapiens]	-0.599462	0.0368066	DOWN
O15438-4	Isoform 4 of Canalicular multispecific organic anion transporter 2 [OS=Homo sapiens]	-0.584241	0.041106	DOWN
Q9NS69	Mitochondrial import receptor subunit TOM22 homolog [OS=Homo sapiens]	-0.58208	9.26617e-05	DOWN
O75223-1	gamma-glutamylcyclotransferase [OS=Homo sapiens]	-0.56918	0.00139122	DOWN
Q96DC8	Enoyl-CoA hydratase domain-containing protein 3, mitochondrial [OS=Homo sapiens]	-0.56918	0.0444042	DOWN
P55011	Solute carrier family 12 member 2 [OS=Homo sapiens]	-0.567041	0.000838917	DOWN
Q9BRK5-1	45 kDa calcium-binding protein [OS=Homo sapiens]	-0.556393	0.0435218	DOWN
P16989-1	Y-box-binding protein 3 [OS=Homo sapiens]	-0.54372	0.00558184	DOWN
P98179	RNA-binding protein 3 [OS=Homo sapiens]	-0.53952	3.23296e-07	DOWN
Q01581	hydroxymethylglutaryl-CoA synthase, cytoplasmic [OS=Homo sapiens]	-0.537424	1.73327e-05	DOWN
Q96SQ9-2	Isoform 2 of Cytochrome P450 2S1 [OS=Homo sapiens]	-0.533242	0.00248806	DOWN
O75534-4	Isoform 4 of Cold shock domain-containing protein E1 [OS=Homo sapiens]	-0.531156	6.85945e-07	DOWN
Q6NUM9-1	all-trans-retinol 13,14-reductase [OS=Homo sapiens]	-0.531156	0.0246942	DOWN
Q13724-1	Mannosyl-oligosaccharide glucosidase [OS=Homo sapiens]	-0.524915	0.0147459	DOWN
O75955	Flotillin-1 [OS=Homo sapiens]	-0.479955	0.0103854	DOWN
P15104	Glutamine synthetase [OS=Homo sapiens]	-0.463947	0.00999843	DOWN
Q2TB90-1	Putative hexokinase HKDC1 [OS=Homo sapiens]	-0.45799	9.26617e-05	DOWN
P05023	Sodium/potassium-transporting ATPase subunit alpha-1 [OS=Homo sapiens]	-0.452057	9.68187e-07	DOWN
P16070	CD44 antigen [OS=Homo sapiens]	-0.448115	9.50527e-05	DOWN
P27824-2	Isoform 2 of Calnexin [OS=Homo sapiens]	-0.430509	3.66131e-06	DOWN
Q9NZM1	Myoferlin [OS=Homo sapiens]	-0.415037	0.000328119	DOWN
Q9Y624	Junctional adhesion molecule A [OS=Homo sapiens]	-0.411195	0.0414414	DOWN
P16435	NADPH--cytochrome P450 reductase [OS=Homo sapiens]	-0.403542	0.00852475	DOWN
P04844-1	Dolichyl-diphosphooligosaccharide--protein glycosyltransferase subunit 2 [OS=Homo sapiens]	-0.39973	0.0110069	DOWN
Q13283	Ras GTPase-activating protein-binding protein 1 [OS=Homo sapiens]	-0.39973	7.48232e-05	DOWN
P02786	Transferrin receptor protein 1 [OS=Homo sapiens]	-0.394032	0.00170641	DOWN
Q9H9J2	39S ribosomal protein L44, mitochondrial [OS=Homo sapiens]	-0.382702	0.0115091	DOWN
P20290-1	transcription factor BTF3 [OS=Homo sapiens]	-0.37707	9.26617e-05	DOWN
P05026	Sodium/potassium-transporting ATPase subunit beta-1 [OS=Homo sapiens]	-0.362158	0.00327129	DOWN
Q96AG4	Leucine-rich repeat-containing protein 59 [OS=Homo sapiens]	-0.358454	0.00352954	DOWN
P16402	Histone H1.3 [OS=Homo sapiens]	-0.332789	0.0421107	DOWN
E9PAV3	Nascent polypeptide-associated complex subunit alpha, muscle-specific form [OS=Homo sapiens]	-0.318326	0.0147459	DOWN
P39656	Dolichyl-diphosphooligosaccharide--protein glycosyltransferase 48 kDa subunit [OS=Homo sapiens]	-0.316528	0.0300501	DOWN
P04843	Dolichyl-diphosphooligosaccharide--protein glycosyltransferase subunit 1 [OS=Homo sapiens]	-0.311148	0.00272416	DOWN
O00303	Eukaryotic translation initiation factor 3 subunit F [OS=Homo sapiens]	-0.302226	0.0420014	DOWN
Q9HCY8	protein S100-A14 [OS=Homo sapiens]	-0.300448	0.0165759	DOWN
P17096-3	Isoform HMG-R of High mobility group protein HMG-I/HMG-Y [OS=Homo sapiens]	-0.288065	0.00723698	DOWN
Q14978-2	Isoform Beta of Nucleolar and coiled-body phosphoprotein 1 [OS=Homo sapiens]	-0.284546	0.0376785	DOWN
O00264	Membrane-associated progesterone receptor component 1 [OS=Homo sapiens]	-0.279284	0.0492968	DOWN
Q9UMS4	Pre-mRNA-processing factor 19 [OS=Homo sapiens]	-0.277534	0.022117	DOWN
P23229-1	integrin alpha-6 [OS=Homo sapiens]	-0.275786	0.0120756	DOWN
P16144-2	Isoform Beta-4A of Integrin beta-4 [OS=Homo sapiens]	-0.268817	0.0153273	DOWN
P68431	Histone H3.1 [OS=Homo sapiens]	-0.254978	0.0240056	DOWN
Q04637-9	Isoform 9 of Eukaryotic translation initiation factor 4 gamma 1 [OS=Homo sapiens]	-0.249822	0.0414766	DOWN
O75947-1	ATP synthase subunit d, mitochondrial [OS=Homo sapiens]	-0.239566	0.0421701	DOWN
P05204	Non-histone chromosomal protein HMG-17 [OS=Homo sapiens]	-0.239566	0.0493755	DOWN
120R versus Ctrl
		CL_120R/Ctrl	Adjusted	Significant
Accession	Description	Ratio(Log2)	P-value	UP/DOWN
P00995	Serine protease inhibitor Kazal-type 1 [OS=Homo sapiens]	6.64386	5.26929e-16	UP
P50053	Ketohexokinase [OS=Homo sapiens]	6.64386	5.26929e-16	UP
P80217-2	Isoform 2 of Interferon-induced 35 kDa protein [OS=Homo sapiens]	6.64386	5.26929e-16	UP
Q14344	Guanine nucleotide-binding protein subunit alpha-13 [OS=Homo sapiens]	6.64386	5.26929e-16	UP
Q16663	C-C motif chemokine 15 [OS=Homo sapiens]	6.64386	5.26929e-16	UP
Q562R1	Beta-actin-like protein 2 [OS=Homo sapiens]	6.64386	5.26929e-16	UP
Q5XKE5	Keratin, type II cytoskeletal 79 [OS=Homo sapiens]	6.64386	5.26929e-16	UP
Q6P179	Endoplasmic reticulum aminopeptidase 2 [OS=Homo sapiens]	6.64386	5.26929e-16	UP
Q9ULA0	Aspartyl aminopeptidase [OS=Homo sapiens]	6.64386	5.26929e-16	UP
Q07065	Cytoskeleton-associated protein 4 [OS=Homo sapiens]	3.27516	5.26929e-16	UP
P20933	N(4)-(beta-N-acetylglucosaminyl)-L-asparaginase [OS=Homo sapiens]	3.16607	5.26929e-16	UP
P45877	peptidyl-prolyl cis-trans isomerase C [OS=Homo sapiens]	2.48671	1.39305e-13	UP
A6NDU8	UPF0600 protein C5orf51 [OS=Homo sapiens]	2.20477	1.86581e-08	UP
Q8NFU3-4	Isoform 4 of Thiosulfate sulfurtransferase/rhodanese-like domain-containing protein 1 [OS=Homo sapiens]	1.98768	5.26929e-16	UP
Q13287	N-myc-interactor [OS=Homo sapiens]	1.69332	0.000106655	UP
P35908	Keratin, type II cytoskeletal 2 epidermal [OS=Homo sapiens]	1.6893	0.000267711	UP
P04264	Keratin, type II cytoskeletal 1 [OS=Homo sapiens]	1.66494	7.49341e-05	UP
P12955	xaa-Pro dipeptidase [OS=Homo sapiens]	1.52707	6.83352e-07	UP
Q92484	acid sphingomyelinase-like phosphodiesterase 3a [OS=Homo sapiens]	1.51501	3.38795e-05	UP
Q04828	aldo-keto reductase family 1 member C1 [OS=Homo sapiens]	1.46467	0.00311963	UP
P08473	Neprilysin [OS=Homo sapiens]	1.41143	0.0015355	UP
P62330	ADP-ribosylation factor 6 [OS=Homo sapiens]	1.34028	2.68066e-06	UP
O95487-3	Isoform 3 of Protein transport protein Sec24B [OS=Homo sapiens]	1.32654	0.00744771	UP
P02774-3	Isoform 3 of Vitamin D-binding protein [OS=Homo sapiens]	1.30918	0.00314714	UP
Q9NQC3	Reticulon-4 [OS=Homo sapiens]	1.23511	1.08318e-07	UP
P02788	Lactotransferrin [OS=Homo sapiens]	1.2345	6.95748e-05	UP
P12104	Fatty acid-binding protein, intestinal [OS=Homo sapiens]	1.20852	3.5469e-09	UP
Q03403	Trefoil factor 2 [OS=Homo sapiens]	1.18713	1.1946e-08	UP
Q9NNW7-1	thioredoxin reductase 2, mitochondrial [OS=Homo sapiens]	1.17824	0.0288813	UP
P01033	Metalloproteinase inhibitor 1 [OS=Homo sapiens]	1.17696	0.000545142	UP
Q6DD88	Atlastin-3 [OS=Homo sapiens]	1.146	0.0151462	UP
P20061	Transcobalamin-1 [OS=Homo sapiens]	1.1157	0.00269262	UP
O43920	NADH dehydrogenase [ubiquinone] iron-sulfur protein 5 [OS=Homo sapiens]	1.09896	0.000226796	UP
P80404	4-aminobutyrate aminotransferase, mitochondrial [OS=Homo sapiens]	1.04754	0.0191737	UP
P13645	Keratin, type I cytoskeletal 10 [OS=Homo sapiens]	1.02574	0.0347013	UP
Q14108-1	Lysosome membrane protein 2 [OS=Homo sapiens]	1.01863	4.21206e-06	UP
Q2TAY7	WD40 repeat-containing protein SMU1 [OS=Homo sapiens]	1.01364	0.00354311	UP
Q9Y696	Chloride intracellular channel protein 4 [OS=Homo sapiens]	1.01006	0.000247674	UP
O60635	Tetraspanin-1 [OS=Homo sapiens]	0.959028	0.000111957	UP
Q13438-1	Protein os-9 [OS=Homo sapiens]	0.932061	0.032173	UP
P30405	Peptidyl-prolyl cis-trans isomerase F, mitochondrial [OS=Homo sapiens]	0.899949	0.00144872	UP
Q9C002	Normal mucosa of esophagus-specific gene 1 protein [OS=Homo sapiens]	0.847195	4.32981e-06	UP
Q16819	Meprin A subunit alpha [OS=Homo sapiens]	0.832688	0.00315746	UP
Q15067-2	Isoform 2 of Peroxisomal acyl-coenzyme A oxidase 1 [OS=Homo sapiens]	0.773152	0.00621646	UP
P04155	Trefoil factor 1 [OS=Homo sapiens]	0.770618	2.906e-07	UP
Q9Y5J9	mitochondrial import inner membrane translocase subunit Tim8 B [OS=Homo sapiens]	0.762136	0.000691772	UP
P80188	Neutrophil gelatinase-associated lipocalin [OS=Homo sapiens]	0.752749	1.90853e-07	UP
P62328	Thymosin beta-4 [OS=Homo sapiens]	0.746743	0.00129164	UP
P06454-1	Prothymosin alpha [OS=Homo sapiens]	0.701327	3.20898e-05	UP
Q9NR28-1	Diablo homolog, mitochondrial [OS=Homo sapiens]	0.692427	0.00972151	UP
Q13501-1	sequestosome-1 [OS=Homo sapiens]	0.676267	0.000579239	UP
O75369-1	Filamin-B [OS=Homo sapiens]	0.650765	0.00010319	UP
Q07654	Trefoil factor 3 [OS=Homo sapiens]	0.650765	0.0489764	UP
Q9P1F3	Costars family protein ABRACL [OS=Homo sapiens]	0.644318	0.000975967	UP
Q13242	serine/arginine-rich splicing factor 9 [OS=Homo sapiens]	0.637842	0.00564434	UP
Q9H649	tRNA (cytosine(34)-C(5))-methyltransferase, mitochondrial [OS=Homo sapiens]	0.613532	9.63629e-05	UP
P68400	Casein kinase II subunit alpha [OS=Homo sapiens]	0.612588	0.0355863	UP
Q9UHG3	prenylcysteine oxidase 1 [OS=Homo sapiens]	0.612588	0.0356379	UP
P60903	Protein S100-A10 [OS=Homo sapiens]	0.58111	0.000159122	UP
Q02878	60S ribosomal protein L6 [OS=Homo sapiens]	0.578214	0.000601815	UP
Q04837	Single-stranded DNA-binding protein, mitochondrial [OS=Homo sapiens]	0.564622	0.00323114	UP
P01833	Polymeric immunoglobulin receptor [OS=Homo sapiens]	0.56267	0.000287427	UP
Q9UGM3-1	deleted in malignant brain tumors 1 protein [OS=Homo sapiens]	0.558757	0.000316247	UP
Q9NZZ3	Charged multivesicular body protein 5 [OS=Homo sapiens]	0.541019	0.0334085	UP
P62158	Calmodulin [OS=Homo sapiens]	0.540027	0.00059699	UP
Q07021	Complement component 1 Q subcomponent-binding protein, mitochondrial [OS=Homo sapiens]	0.539035	0.000640809	UP
Q86XR7-2	Isoform 2 of TIR domain-containing adapter molecule 2 [OS=Homo sapiens]	0.538041	0.0302486	UP
P83881	60S ribosomal protein L36a [OS=Homo sapiens]	0.503858	0.0156445	UP
P67936	Tropomyosin alpha-4 chain [OS=Homo sapiens]	0.469886	0.00446117	UP
P06731	Carcinoembryonic antigen-related cell adhesion molecule 5 [OS=Homo sapiens]	0.464668	0.0142687	UP
P62424	60S ribosomal protein L7a [OS=Homo sapiens]	0.463622	0.0112685	UP
P11940-1	Polyadenylate-binding protein 1 [OS=Homo sapiens]	0.46048	0.00570159	UP
P42766	60S ribosomal protein L35 [OS=Homo sapiens]	0.46048	0.0464709	UP
Q92876-1	Kallikrein-6 [OS=Homo sapiens]	0.458382	0.00595416	UP
Q99685-1	monoglyceride lipase [OS=Homo sapiens]	0.453122	0.0422534	UP
P61626	lysozyme c [OS=Homo sapiens]	0.451013	0.00720688	UP
Q6UX06	Olfactomedin-4 [OS=Homo sapiens]	0.446786	0.00800771	UP
P36578	60S ribosomal protein L4 [OS=Homo sapiens]	0.43189	0.0115177	UP
P07602-1	Prosaposin [OS=Homo sapiens]	0.423309	0.0143824	UP
P08758	annexin A5 [OS=Homo sapiens]	0.41792	0.015646	UP
P01009-1	alpha-1-antitrypsin [OS=Homo sapiens]	0.400538	0.0246446	UP
P18124	60S ribosomal protein L7 [OS=Homo sapiens]	0.399445	0.025019	UP
P37802-2	Isoform 2 of Transgelin-2 [OS=Homo sapiens]	0.396159	0.0272027	UP
Q92597	Protein NDRG1 [OS=Homo sapiens]	0.395063	0.0274212	UP
P26373-1	60S ribosomal protein L13 [OS=Homo sapiens]	0.380729	0.0352352	UP
P40429	60S ribosomal protein L13a [OS=Homo sapiens]	0.378512	0.0438467	UP
O75795	UDP-glucuronosyltransferase 2B17 [OS=Homo sapiens]	-6.64386	5.26929e-16	DOWN
P10319	HLA class I histocompatibility antigen, B-58 alpha chain [OS=Homo sapiens]	-6.64386	5.26929e-16	DOWN
P49441	Inositol polyphosphate 1-phosphatase [OS=Homo sapiens]	-6.64386	5.26929e-16	DOWN
Q02817	Mucin-2 [OS=Homo sapiens]	-6.64386	5.26929e-16	DOWN
Q15813-2	Isoform 2 of Tubulin-specific chaperone E [OS=Homo sapiens]	-6.64386	5.26929e-16	DOWN
Q5T447	E3 ubiquitin-protein ligase HECTD3 [OS=Homo sapiens]	-6.64386	5.26929e-16	DOWN
Q9H008-1	Phospholysine phosphohistidine inorganic pyrophosphate phosphatase [OS=Homo sapiens]	-6.64386	5.26929e-16	DOWN
Q9NZA1-1	Chloride intracellular channel protein 5 [OS=Homo sapiens]	-6.64386	5.26929e-16	DOWN
Q16850-1	lanosterol 14-alpha demethylase [OS=Homo sapiens]	-2.59074	8.12011e-09	DOWN
O95864	fatty acid desaturase 2 [OS=Homo sapiens]	-1.88897	0.000187787	DOWN
A8K7I4	Calcium-activated chloride channel regulator 1 [OS=Homo sapiens]	-1.58641	5.29158e-06	DOWN
O60814	Histone H2B type 1-K [OS=Homo sapiens]	-1.57777	2.77996e-07	DOWN
O60488-1	Long-chain-fatty-acid--CoA ligase 4 [OS=Homo sapiens]	-1.50635	0.00615988	DOWN
P24298	Alanine aminotransferase 1 [OS=Homo sapiens]	-1.45799	0.0191737	DOWN
P20711-1	aromatic-L-amino-acid decarboxylase [OS=Homo sapiens]	-1.40736	0.0139585	DOWN
P01892	HLA class I histocompatibility antigen, A-2 alpha chain [OS=Homo sapiens]	-1.2969	0.000177543	DOWN
Q8NI60-1	Atypical kinase COQ8A, mitochondrial [OS=Homo sapiens]	-1.22432	0.0161827	DOWN
Q8WVY7	Ubiquitin-like domain-containing CTD phosphatase 1 [OS=Homo sapiens]	-1.19429	0.00187965	DOWN
Q9NVI7	ATPase family AAA domain-containing protein 3A [OS=Homo sapiens]	-1.16488	0.0195521	DOWN
Q15392	Delta(24)-sterol reductase [OS=Homo sapiens]	-1.1047	0.0040449	DOWN
Q13509	tubulin beta-3 chain [OS=Homo sapiens]	-1.05589	0.0141556	DOWN
P28288	ATP-binding cassette sub-family D member 3 [OS=Homo sapiens]	-0.99137	0.0183603	DOWN
Q6NUM9-1	all-trans-retinol 13,14-reductase [OS=Homo sapiens]	-0.99137	0.0130539	DOWN
P55011	Solute carrier family 12 member 2 [OS=Homo sapiens]	-0.974262	0.000296689	DOWN
P09669	Cytochrome c oxidase subunit 6C [OS=Homo sapiens]	-0.937878	1.4568e-05	DOWN
Q9NS69	Mitochondrial import receptor subunit TOM22 homolog [OS=Homo sapiens]	-0.935117	0.000646341	DOWN
Q9H845	Acyl-CoA dehydrogenase family member 9, mitochondrial [OS=Homo sapiens]	-0.873027	0.00178919	DOWN
P04843	Dolichyl-diphosphooligosaccharide--protein glycosyltransferase subunit 1 [OS=Homo sapiens]	-0.865122	1.89968e-09	DOWN
P39656	Dolichyl-diphosphooligosaccharide--protein glycosyltransferase 48 kDa subunit [OS=Homo sapiens]	-0.84944	8.33066e-05	DOWN
P05204	Non-histone chromosomal protein HMG-17 [OS=Homo sapiens]	-0.795859	2.84676e-07	DOWN
Q96SQ9-2	Isoform 2 of Cytochrome P450 2S1 [OS=Homo sapiens]	-0.793357	0.0311863	DOWN
P16615	Sarcoplasmic/endoplasmic reticulum calcium ATPase 2 [OS=Homo sapiens]	-0.788365	8.32938e-08	DOWN
Q15738	sterol-4-alpha-carboxylate 3-dehydrogenase, decarboxylating [OS=Homo sapiens]	-0.75877	0.00503437	DOWN
P22309	UDP-glucuronosyltransferase 1-1 [OS=Homo sapiens]	-0.756331	0.000113994	DOWN
Q9NZ01-1	Very-long-chain enoyl-CoA reductase [OS=Homo sapiens]	-0.736966	0.00280858	DOWN
P30519	Heme oxygenase 2 [OS=Homo sapiens]	-0.706041	0.0247737	DOWN
P04844-1	Dolichyl-diphosphooligosaccharide--protein glycosyltransferase subunit 2 [OS=Homo sapiens]	-0.694321	0.00800771	DOWN
P50416	Carnitine O-palmitoyltransferase 1, liver isoform [OS=Homo sapiens]	-0.691989	0.0345293	DOWN
O96000	NADH dehydrogenase [ubiquinone] 1 beta subcomplex subunit 10 [OS=Homo sapiens]	-0.68966	0.0351263	DOWN
O95573	long-chain-fatty-acid--CoA ligase 3 [OS=Homo sapiens]	-0.685014	0.00435311	DOWN
Q9HD45	Transmembrane 9 superfamily member 3 [OS=Homo sapiens]	-0.682696	0.0118934	DOWN
P27824-2	Isoform 2 of Calnexin [OS=Homo sapiens]	-0.673463	9.34126e-06	DOWN
O00264	Membrane-associated progesterone receptor component 1 [OS=Homo sapiens]	-0.671164	0.000397751	DOWN
O43169	Cytochrome b5 type B [OS=Homo sapiens]	-0.659723	0.0345293	DOWN
Q9P0L0	vesicle-associated membrane protein-associated protein A [OS=Homo sapiens]	-0.652901	0.000228521	DOWN
P51114-1	Fragile X mental retardation syndrome-related protein 1 [OS=Homo sapiens]	-0.639355	0.0351263	DOWN
Q13423	NAD(P) transhydrogenase, mitochondrial [OS=Homo sapiens]	-0.632629	0.0345293	DOWN
Q96AG4	Leucine-rich repeat-containing protein 59 [OS=Homo sapiens]	-0.632629	0.00279503	DOWN
Q12797	Aspartyl/Asparaginyl beta-hydroxylase [OS=Homo sapiens]	-0.630394	0.0170757	DOWN
Q14978-2	Isoform Beta of Nucleolar and coiled-body phosphoprotein 1 [OS=Homo sapiens]	-0.612637	0.00430252	DOWN
P05534	HLA class I histocompatibility antigen, A-24 alpha chain [OS=Homo sapiens]	-0.603841	0.0288813	DOWN
Q53GQ0	Very-long-chain 3-oxoacyl-CoA reductase [OS=Homo sapiens]	-0.595097	0.0045426	DOWN
Q9BSJ8-2	Isoform 2 of Extended synaptotagmin-1 [OS=Homo sapiens]	-0.590745	0.0352352	DOWN
Q2TB90-1	Putative hexokinase HKDC1 [OS=Homo sapiens]	-0.575615	0.00971634	DOWN
P98179	RNA-binding protein 3 [OS=Homo sapiens]	-0.560643	0.00357676	DOWN
P05023	Sodium/potassium-transporting ATPase subunit alpha-1 [OS=Homo sapiens]	-0.529073	0.0013015	DOWN
O75947-1	ATP synthase subunit d, mitochondrial [OS=Homo sapiens]	-0.467932	0.00684112	DOWN
P21796	voltage-dependent anion-selective channel protein 1 [OS=Homo sapiens]	-0.463947	0.00740438	DOWN
P62888	60S ribosomal protein L30 [OS=Homo sapiens]	-0.45799	0.00848592	DOWN
P12236	ADP/ATP translocase 3 [OS=Homo sapiens]	-0.456009	0.0345293	DOWN
P60953	Cell division control protein 42 homolog [OS=Homo sapiens]	-0.456009	0.0345293	DOWN
P20290-1	transcription factor BTF3 [OS=Homo sapiens]	-0.409278	0.0272443	DOWN
Q9ULC5-3	Isoform 2 of Long-chain-fatty-acid--CoA ligase 5 [OS=Homo sapiens]	-0.405451	0.0292131	DOWN
Q6NUK1	Calcium-binding mitochondrial carrier protein SCaMC-1 [OS=Homo sapiens]	-0.378944	0.0499201	DOWN
Differentially expressed proteins in VL organoids
12H versus Ctrl
		VL_12H/Ctrl	Adjusted	Significant
Accession	Description	Ratio(Log2)	P-value	UP/DOWN
A6NDU8	UPF0600 protein C5orf51 [OS=Homo sapiens]	6.64386	4.80576e-16	UP
O60502	protein O-GlcNAcase [OS=Homo sapiens]	6.64386	4.80576e-16	UP
O95347-1	structural maintenance of chromosomes protein 2 [OS=Homo sapiens]	6.64386	4.80576e-16	UP
P07910-1	Heterogeneous nuclear ribonucleoproteins C1/C2 [OS=Homo sapiens]	6.64386	4.80576e-16	UP
P31146	Coronin-1A [OS=Homo sapiens]	6.64386	4.80576e-16	UP
Q13158	FAS-associated death domain protein [OS=Homo sapiens]	6.64386	4.80576e-16	UP
Q13310-3	Isoform 3 of Polyadenylate-binding protein 4 [OS=Homo sapiens]	6.64386	4.80576e-16	UP
Q8NFU3-4	Isoform 4 of Thiosulfate sulfurtransferase/rhodanese-like domain-containing protein 1 [OS=Homo sapiens]	6.64386	4.80576e-16	UP
Q96QV6	Histone H2A type 1-A [OS=Homo sapiens]	6.64386	4.80576e-16	UP
Q9BXY0	Protein MAK16 homolog [OS=Homo sapiens]	6.64386	4.80576e-16	UP
Q9Y6E2	Basic leucine zipper and W2 domain-containing protein 2 [OS=Homo sapiens]	6.64386	4.80576e-16	UP
Q13464	Rho-associated protein kinase 1 [OS=Homo sapiens]	2.65352	4.80576e-16	UP
P82664	28S ribosomal protein S10, mitochondrial [OS=Homo sapiens]	1.93093	4.80576e-16	UP
P04798	cytochrome P450 1A1 [OS=Homo sapiens]	1.88127	4.80576e-16	UP
Q5XKP0	MICOS complex subunit MIC13 [OS=Homo sapiens]	1.64478	1.1193e-10	UP
P13196	5-aminolevulinate synthase, nonspecific, mitochondrial [OS=Homo sapiens]	1.60217	2.10391e-14	UP
Q9H0L4	cleavage stimulation factor subunit 2 tau variant [OS=Homo sapiens]	1.50792	1.81743e-08	UP
P63172	Dynein light chain Tctex-type 1 [OS=Homo sapiens]	1.37796	4.80576e-16	UP
P17516	Aldo-keto reductase family 1 member C4 [OS=Homo sapiens]	1.32941	1.05947e-14	UP
Q9BY76	Angiopoietin-related protein 4 [OS=Homo sapiens]	1.23205	1.22004e-07	UP
Q12888-2	Isoform 2 of TP53-binding protein 1 [OS=Homo sapiens]	1.08202	0.000595965	UP
P11166	Solute carrier family 2, facilitated glucose transporter member 1 [OS=Homo sapiens]	0.978196	0.000125752	UP
Q99567	Nuclear pore complex protein Nup88 [OS=Homo sapiens]	0.898402	1.03159e-05	UP
P83916	Chromobox protein homolog 1 [OS=Homo sapiens]	0.897628	1.36673e-05	UP
O43708	maleylacetoacetate isomerase [OS=Homo sapiens]	0.891419	0.000946605	UP
Q13085-4	Isoform 4 of Acetyl-CoA carboxylase 1 [OS=Homo sapiens]	0.885184	5.28016e-05	UP
P28290	Sperm-specific antigen 2 [OS=Homo sapiens]	0.793272	4.41033e-06	UP
O75607	Nucleoplasmin-3 [OS=Homo sapiens]	0.736388	0.0117122	UP
Q9NR12-1	PDZ and LIM domain protein 7 [OS=Homo sapiens]	0.719841	0.0436526	UP
P02774-3	Isoform 3 of Vitamin D-binding protein [OS=Homo sapiens]	0.705757	0.0240446	UP
O60814	Histone H2B type 1-K [OS=Homo sapiens]	0.692427	1.17516e-05	UP
Q8IY67-2	Isoform 2 of Ribonucleoprotein PTB-binding 1 [OS=Homo sapiens]	0.644318	0.0447129	UP
O75629	Protein CREG1 [OS=Homo sapiens]	0.623867	0.000336886	UP
Q12996-1	Cleavage stimulation factor subunit 3 [OS=Homo sapiens]	0.621993	0.0477466	UP
Q5TFE4	5'-nucleotidase domain-containing protein 1 [OS=Homo sapiens]	0.584963	0.00468688	UP
P30443	HLA class I histocompatibility antigen, A-1 alpha chain [OS=Homo sapiens]	0.569491	0.00262938	UP
Q9UMS0	NFU1 iron-sulfur cluster scaffold homolog, mitochondrial [OS=Homo sapiens]	0.564622	0.000280494	UP
Q8WVY7	Ubiquitin-like domain-containing CTD phosphatase 1 [OS=Homo sapiens]	0.537048	0.0496254	UP
P62834	ras-related protein Rap-1A [OS=Homo sapiens]	0.532068	0.040415	UP
Q14061	cytochrome C oxidase copper chaperone [OS=Homo sapiens]	0.528071	0.000106186	UP
O15212	Prefoldin subunit 6 [OS=Homo sapiens]	0.498761	0.000658262	UP
P69905	Hemoglobin subunit alpha [OS=Homo sapiens]	0.485427	8.96101e-07	UP
O75223-1	gamma-glutamylcyclotransferase [OS=Homo sapiens]	0.483364	6.25645e-05	UP
Q14112-1	Nidogen-2 [OS=Homo sapiens]	0.476122	0.000338939	UP
Q9NR31	GTP-binding protein SAR1a [OS=Homo sapiens]	0.476122	0.00761453	UP
Q99988	Growth/differentiation factor 15 [OS=Homo sapiens]	0.468844	0.0021879	UP
O96000	NADH dehydrogenase [ubiquinone] 1 beta subcomplex subunit 10 [OS=Homo sapiens]	0.467801	0.0119074	UP
P15954	Cytochrome c oxidase subunit 7C, mitochondrial [OS=Homo sapiens]	0.466758	0.000703252	UP
Q14108-1	Lysosome membrane protein 2 [OS=Homo sapiens]	0.466758	0.0108937	UP
P54105	Methylosome subunit pICln [OS=Homo sapiens]	0.461529	0.000937957	UP
Q9Y6B6	GTP-binding protein SAR1b [OS=Homo sapiens]	0.46048	0.0111921	UP
O94988-4	Protein FAM13A [OS=Homo sapiens]	0.453122	0.0356388	UP
P07478	Trypsin-2 [OS=Homo sapiens]	0.443607	0.0249018	UP
O75400	pre-mRNA-processing factor 40 homolog A [OS=Homo sapiens]	0.441483	0.00895123	UP
Q9NS69	Mitochondrial import receptor subunit TOM22 homolog [OS=Homo sapiens]	0.439357	0.0117352	UP
O43920	NADH dehydrogenase [ubiquinone] iron-sulfur protein 5 [OS=Homo sapiens]	0.436162	0.0316734	UP
Q9UKX3	Myosin-13 [OS=Homo sapiens]	0.390668	0.0301939	UP
Q09028	Histone-binding protein RBBP4 [OS=Homo sapiens]	0.379621	0.034735	UP
Q02809-2	Isoform 2 of Procollagen-lysine,2-oxoglutarate 5-dioxygenase 1 [OS=Homo sapiens]	0.375178	0.0197012	UP
P02462	Collagen alpha-1(IV) chain [OS=Homo sapiens]	0.371838	9.05325e-09	UP
P37059	Estradiol 17-beta-dehydrogenase 2 [OS=Homo sapiens]	0.340277	0.000288608	UP
O43169	Cytochrome b5 type B [OS=Homo sapiens]	0.339137	0.0181154	UP
P08572	Collagen alpha-2(IV) chain [OS=Homo sapiens]	0.339137	2.34343e-07	UP
P02765	Alpha-2-HS-glycoprotein [OS=Homo sapiens]	0.336855	0.0311023	UP
P01308	Insulin [OS=Homo sapiens]	0.329985	0.00184656	UP
Q13423	NAD(P) transhydrogenase, mitochondrial [OS=Homo sapiens]	0.329985	0.0354259	UP
P50479-1	PDZ and LIM domain protein 4 [OS=Homo sapiens]	0.326537	0.0172032	UP
Q16134	Electron transfer flavoprotein-ubiquinone oxidoreductase, mitochondrial [OS=Homo sapiens]	0.323082	0.0164911	UP
P14543-1	Nidogen-1 [OS=Homo sapiens]	0.320773	1.08696e-06	UP
Q92597	Protein NDRG1 [OS=Homo sapiens]	0.320773	1.08806e-06	UP
P35558	phosphoenolpyruvate carboxykinase, cytosolic [GTP] [OS=Homo sapiens]	0.313826	0.00222563	UP
P07942	Laminin subunit beta-1 [OS=Homo sapiens]	0.311503	2.51036e-06	UP
P02771	Alpha-fetoprotein [OS=Homo sapiens]	0.308011	0.0451253	UP
P09669	Cytochrome c oxidase subunit 6C [OS=Homo sapiens]	0.301002	0.0245564	UP
P01130	Low-density lipoprotein receptor [OS=Homo sapiens]	0.290424	0.0346343	UP
O00469-1	procollagen-lysine,2-oxoglutarate 5-dioxygenase 2 [OS=Homo sapiens]	0.27262	0.00279734	UP
P04181-1	Ornithine aminotransferase, mitochondrial [OS=Homo sapiens]	0.271426	5.85237e-05	UP
P02768-1	Serum albumin [OS=Homo sapiens]	0.265437	9.09685e-05	UP
P24539	ATP synthase F(0) complex subunit B1, mitochondrial [OS=Homo sapiens]	0.258217	0.0372345	UP
P15531-2	Isoform 2 of Nucleoside diphosphate kinase A [OS=Homo sapiens]	0.257011	0.00559628	UP
P16615	Sarcoplasmic/endoplasmic reticulum calcium ATPase 2 [OS=Homo sapiens]	0.253384	0.000212565	UP
P02042	Hemoglobin subunit delta [OS=Homo sapiens]	0.250962	0.040415	UP
Q02338	D-beta-hydroxybutyrate dehydrogenase, mitochondrial [OS=Homo sapiens]	0.24245	0.0348561	UP
P14174	Macrophage Migration inhibitory factor [OS=Homo sapiens]	0.238787	0.000565073	UP
P13073	Cytochrome c oxidase subunit 4 isoform 1, mitochondrial [OS=Homo sapiens]	0.226509	0.0187657	UP
O15460-1	Prolyl 4-hydroxylase subunit alpha-2 [OS=Homo sapiens]	0.212881	0.026397	UP
P12074	Cytochrome c oxidase subunit 6A1, mitochondrial [OS=Homo sapiens]	0.211635	0.00702326	UP
P55795	heterogeneous nuclear ribonucleoprotein H2 [OS=Homo sapiens]	0.209141	0.0340569	UP
P49821	NADH dehydrogenase [ubiquinone] flavoprotein 1, mitochondrial [OS=Homo sapiens]	0.195348	0.0254374	UP
P20674	Cytochrome c oxidase subunit 5A, mitochondrial [OS=Homo sapiens]	0.194087	0.00761453	UP
P51572-2	Isoform 2 of B-cell receptor-associated protein 31 [OS=Homo sapiens]	0.194087	0.0491724	UP
Q9GZM7-1	Tubulointerstitial nephritis antigen-like [OS=Homo sapiens]	0.180148	0.0150066	UP
P12104	Fatty acid-binding protein, intestinal [OS=Homo sapiens]	0.176323	0.0316734	UP
Q9UJ72	annexin A10 [OS=Homo sapiens]	0.173767	0.040415	UP
P35606	Coatomer subunit beta' [OS=Homo sapiens]	0.171207	0.0230312	UP
P63244	Receptor of activated protein C kinase 1 [OS=Homo sapiens]	0.168642	0.0254494	UP
P10606	Cytochrome c oxidase subunit 5B, mitochondrial [OS=Homo sapiens]	0.158337	0.040415	UP
P20933	N(4)-(beta-N-acetylglucosaminyl)-L-asparaginase [OS=Homo sapiens]	-6.64386	4.80576e-16	DOWN
P35250-1	Replication factor C subunit 2 [OS=Homo sapiens]	-6.64386	4.80576e-16	DOWN
Q15813-2	Isoform 2 of Tubulin-specific chaperone E [OS=Homo sapiens]	-6.64386	4.80576e-16	DOWN
Q8NI60-1	Atypical kinase COQ8A, mitochondrial [OS=Homo sapiens]	-6.64386	4.80576e-16	DOWN
Q9BV38	WD repeat-containing protein 18 [OS=Homo sapiens]	-6.64386	4.80576e-16	DOWN
Q9UI12-1	V-type proton ATPase subunit H [OS=Homo sapiens]	-6.64386	4.80576e-16	DOWN
Q14344	Guanine nucleotide-binding protein subunit alpha-13 [OS=Homo sapiens]	-2.2109	4.80576e-16	DOWN
P80294	Metallothionein-1H [OS=Homo sapiens]	-1.74178	3.11173e-14	DOWN
Q9Y275-1	Tumor necrosis factor ligand superfamily member 13B [OS=Homo sapiens]	-1.35107	4.80576e-16	DOWN
O95864	fatty acid desaturase 2 [OS=Homo sapiens]	-1.21424	3.62752e-06	DOWN
P04264	Keratin, type II cytoskeletal 1 [OS=Homo sapiens]	-1.1976	0.000122281	DOWN
Q13509	tubulin beta-3 chain [OS=Homo sapiens]	-1.06794	3.1112e-09	DOWN
Q07065	Cytoskeleton-associated protein 4 [OS=Homo sapiens]	-1.04097	0.00169544	DOWN
Q12907	Vesicular integral-membrane protein VIP36 [OS=Homo sapiens]	-0.940645	4.1325e-09	DOWN
P25815	Protein S100-P [OS=Homo sapiens]	-0.852042	0.00706288	DOWN
Q6P9B6	TLD domain-containing protein 1 [OS=Homo sapiens]	-0.841663	0.00231853	DOWN
Q16850-1	lanosterol 14-alpha demethylase [OS=Homo sapiens]	-0.823677	0.00363705	DOWN
Q562R1	Beta-actin-like protein 2 [OS=Homo sapiens]	-0.785875	0.000537733	DOWN
P80297	metallothionein-1X [OS=Homo sapiens]	-0.78339	1.67465e-11	DOWN
P00995	Serine protease inhibitor Kazal-type 1 [OS=Homo sapiens]	-0.768568	2.93058e-06	DOWN
P02656	Apolipoprotein C-III [OS=Homo sapiens]	-0.744197	5.63258e-05	DOWN
P30405	Peptidyl-prolyl cis-trans isomerase F, mitochondrial [OS=Homo sapiens]	-0.736966	7.68181e-07	DOWN
Q96NZ9-1	proline-rich acidic protein 1 [OS=Homo sapiens]	-0.664288	0.000515203	DOWN
Q9HA77	probable cysteine--tRNA ligase, mitochondrial [OS=Homo sapiens]	-0.641604	0.0370255	DOWN
P50053	Ketohexokinase [OS=Homo sapiens]	-0.637109	0.00322216	DOWN
O00483	Cytochrome c oxidase subunit NDUFA4 [OS=Homo sapiens]	-0.634867	0.00122452	DOWN
P52294	Importin subunit alpha-5 [OS=Homo sapiens]	-0.625934	0.0224789	DOWN
Q8IUE6	Histone H2A type 2-B [OS=Homo sapiens]	-0.619271	0.0152428	DOWN
Q8N5N7	39S ribosomal protein L50, mitochondrial [OS=Homo sapiens]	-0.595097	0.0172032	DOWN
Q13547	histone deacetylase 1 [OS=Homo sapiens]	-0.590745	6.62223e-06	DOWN
P08473	Neprilysin [OS=Homo sapiens]	-0.586406	5.49973e-05	DOWN
P20061	Transcobalamin-1 [OS=Homo sapiens]	-0.573467	0.00827613	DOWN
Q02817	Mucin-2 [OS=Homo sapiens]	-0.562772	3.87155e-06	DOWN
P41567	eukaryotic translation initiation factor 1 [OS=Homo sapiens]	-0.547932	1.9452e-06	DOWN
P16035	Metalloproteinase inhibitor 2 [OS=Homo sapiens]	-0.498179	0.0110791	DOWN
Q04837	Single-stranded DNA-binding protein, mitochondrial [OS=Homo sapiens]	-0.490051	4.25012e-05	DOWN
P55263-1	Adenosine kinase [OS=Homo sapiens]	-0.469929	0.0144331	DOWN
O94811	Tubulin polymerization-promoting protein [OS=Homo sapiens]	-0.463947	0.0235157	DOWN
P47914	60S ribosomal protein L29 [OS=Homo sapiens]	-0.463947	0.000218398	DOWN
Q7Z2W4	zinc finger CCCH-type antiviral protein 1 [OS=Homo sapiens]	-0.448115	0.0182812	DOWN
Q9UMD9-1	Collagen alpha-1(XVII) chain [OS=Homo sapiens]	-0.42082	0.000491093	DOWN
P15104	Glutamine synthetase [OS=Homo sapiens]	-0.415037	0.015266	DOWN
Q9C002	Normal mucosa of esophagus-specific gene 1 protein [OS=Homo sapiens]	-0.413115	0.00157688	DOWN
P41236	Protein phosphatase inhibitor 2 [OS=Homo sapiens]	-0.411195	0.0359841	DOWN
Q9UK22	F-box only protein 2 [OS=Homo sapiens]	-0.409278	0.00702326	DOWN
Q9P2T1-2	Isoform 2 of GMP reductase 2 [OS=Homo sapiens]	-0.407364	0.0205079	DOWN
P01034	Cystatin-C [OS=Homo sapiens]	-0.394032	0.00761453	DOWN
P22676	Calretinin [OS=Homo sapiens]	-0.375197	0.00986529	DOWN
P04179	Superoxide dismutase [Mn], mitochondrial [OS=Homo sapiens]	-0.364013	0.00108085	DOWN
P36578	60S ribosomal protein L4 [OS=Homo sapiens]	-0.354759	0.00063538	DOWN
P46776	60S ribosomal protein L27a [OS=Homo sapiens]	-0.345564	0.00317605	DOWN
P26373-1	60S ribosomal protein L13 [OS=Homo sapiens]	-0.325539	0.00761453	DOWN
P80188	Neutrophil gelatinase-associated lipocalin [OS=Homo sapiens]	-0.325539	7.37726e-05	DOWN
Q13283	Ras GTPase-activating protein-binding protein 1 [OS=Homo sapiens]	-0.320126	0.00594075	DOWN
P04155	Trefoil factor 1 [OS=Homo sapiens]	-0.304006	0.000328946	DOWN
O75534-4	Isoform 4 of Cold shock domain-containing protein E1 [OS=Homo sapiens]	-0.295128	0.040415	DOWN
P21980	Protein-glutamine gamma-glutamyltransferase 2 [OS=Homo sapiens]	-0.295128	0.0495957	DOWN
P20290-1	transcription factor BTF3 [OS=Homo sapiens]	-0.281036	0.0111025	DOWN
Q92876-1	Kallikrein-6 [OS=Homo sapiens]	-0.224317	0.0256166	DOWN
P62750	60S ribosomal protein L23a [OS=Homo sapiens]	-0.222633	0.0296106	DOWN
P63313	thymosin beta-10 [OS=Homo sapiens]	-0.215915	0.0384927	DOWN
30R versus Ctrl
		VL_30R/Ctrl	Adjusted	Significant
Accession	Description	Ratio(Log2)	P-value	UP/DOWN
O95347-1	structural maintenance of chromosomes protein 2 [OS=Homo sapiens]	6.64386	4.90662e-16	UP
P07910-1	Heterogeneous nuclear ribonucleoproteins C1/C2 [OS=Homo sapiens]	6.64386	4.90662e-16	UP
Q13158	FAS-associated death domain protein [OS=Homo sapiens]	6.64386	4.90662e-16	UP
Q13310-3	Isoform 3 of Polyadenylate-binding protein 4 [OS=Homo sapiens]	6.64386	4.90662e-16	UP
Q8WVV9	Heterogeneous nuclear ribonucleoprotein L-like [OS=Homo sapiens]	6.64386	4.90662e-16	UP
Q96QV6	Histone H2A type 1-A [OS=Homo sapiens]	6.64386	4.90662e-16	UP
Q9H008-1	Phospholysine phosphohistidine inorganic pyrophosphate phosphatase [OS=Homo sapiens]	6.64386	4.90662e-16	UP
Q9Y6E2	Basic leucine zipper and W2 domain-containing protein 2 [OS=Homo sapiens]	6.64386	4.90662e-16	UP
Q5XKP0	MICOS complex subunit MIC13 [OS=Homo sapiens]	3.43149	4.90662e-16	UP
Q13464	Rho-associated protein kinase 1 [OS=Homo sapiens]	2.63645	4.90662e-16	UP
P02774-3	Isoform 3 of Vitamin D-binding protein [OS=Homo sapiens]	2.14926	4.90662e-16	UP
P04798	cytochrome P450 1A1 [OS=Homo sapiens]	2.11636	4.90662e-16	UP
P63172	Dynein light chain Tctex-type 1 [OS=Homo sapiens]	1.6581	4.90662e-16	UP
Q8WVY7	Ubiquitin-like domain-containing CTD phosphatase 1 [OS=Homo sapiens]	1.24428	4.90662e-16	UP
Q9H0L4	cleavage stimulation factor subunit 2 tau variant [OS=Homo sapiens]	1.15056	7.36465e-05	UP
P11166	Solute carrier family 2, facilitated glucose transporter member 1 [OS=Homo sapiens]	1.11103	1.62866e-07	UP
Q9Y2Q5-2	Isoform 2 of Ragulator complex protein LAMTOR2 [OS=Homo sapiens]	1.07519	0.000225856	UP
Q8WWA0	intelectin-1 [OS=Homo sapiens]	1.04474	2.68425e-13	UP
O60844	Zymogen granule membrane protein 16 [OS=Homo sapiens]	0.995665	0.00013367	UP
P13196	5-aminolevulinate synthase, nonspecific, mitochondrial [OS=Homo sapiens]	0.978196	5.27529e-05	UP
Q15067-2	Isoform 2 of Peroxisomal acyl-coenzyme A oxidase 1 [OS=Homo sapiens]	0.901494	1.71364e-09	UP
O43920	NADH dehydrogenase [ubiquinone] iron-sulfur protein 5 [OS=Homo sapiens]	0.853597	1.38805e-08	UP
Q12996-1	Cleavage stimulation factor subunit 3 [OS=Homo sapiens]	0.757877	0.0103186	UP
Q6UXN9	WD repeat-containing protein 82 [OS=Homo sapiens]	0.746743	0.00644333	UP
P01308	Insulin [OS=Homo sapiens]	0.713696	4.90662e-16	UP
P08581-2	Isoform 2 of Hepatocyte growth factor receptor [OS=Homo sapiens]	0.703987	0.0479882	UP
O75607	Nucleoplasmin-3 [OS=Homo sapiens]	0.666302	0.0183112	UP
Q9NR31	GTP-binding protein SAR1a [OS=Homo sapiens]	0.613532	0.000146962	UP
P10319	HLA class I histocompatibility antigen, B-58 alpha chain [OS=Homo sapiens]	0.593593	0.0461036	UP
Q6Y7W6-3	Isoform 2 of GRB10-interacting GYF protein 2 [OS=Homo sapiens]	0.555816	0.0352988	UP
P39748	Flap endonuclease 1 [OS=Homo sapiens]	0.530071	0.023089	UP
O75369-1	Filamin-B [OS=Homo sapiens]	0.516015	1.97821e-08	UP
P30443	HLA class I histocompatibility antigen, A-1 alpha chain [OS=Homo sapiens]	0.510962	0.0104489	UP
Q99988	Growth/differentiation factor 15 [OS=Homo sapiens]	0.481299	0.00241116	UP
Q14112-1	Nidogen-2 [OS=Homo sapiens]	0.464668	0.000216699	UP
Q9NR30-1	Nucleolar RNA helicase 2 [OS=Homo sapiens]	0.443607	0.00312319	UP
O14929	histone acetyltransferase type B catalytic subunit [OS=Homo sapiens]	0.42975	0.041759	UP
O00148	ATP-dependent RNA helicase DDX39A [OS=Homo sapiens]	0.404903	0.0332583	UP
Q12797	Aspartyl/Asparaginyl beta-hydroxylase [OS=Homo sapiens]	0.395063	0.0106421	UP
P84085	ADP-ribosylation factor 5 [OS=Homo sapiens]	0.392867	0.0294869	UP
Q9Y6B6	GTP-binding protein SAR1b [OS=Homo sapiens]	0.391768	0.0458988	UP
Q9NQC3	Reticulon-4 [OS=Homo sapiens]	0.388465	0.0129895	UP
A8K7I4	Calcium-activated chloride channel regulator 1 [OS=Homo sapiens]	0.364012	0.00134726	UP
P08574	Cytochrome c1, heme protein, mitochondrial [OS=Homo sapiens]	0.361768	0.00787809	UP
Q16134	Electron transfer flavoprotein-ubiquinone oxidoreductase, mitochondrial [OS=Homo sapiens]	0.361768	0.00399057	UP
Q09028	Histone-binding protein RBBP4 [OS=Homo sapiens]	0.356144	0.0410387	UP
P37059	Estradiol 17-beta-dehydrogenase 2 [OS=Homo sapiens]	0.351628	2.11149e-05	UP
P37268	squalene synthase [OS=Homo sapiens]	0.349365	0.00480603	UP
Q14061	cytochrome C oxidase copper chaperone [OS=Homo sapiens]	0.345964	0.0143946	UP
P26447	Protein S100-A4 [OS=Homo sapiens]	0.342555	4.42668e-05	UP
P17693	HLA class I histocompatibility antigen, alpha chain G [OS=Homo sapiens]	0.327687	0.0477056	UP
O94855-2	Isoform 2 of Protein transport protein Sec24D [OS=Homo sapiens]	0.318461	0.0290649	UP
P02771	Alpha-fetoprotein [OS=Homo sapiens]	0.316146	0.0302956	UP
P35558	phosphoenolpyruvate carboxykinase, cytosolic [GTP] [OS=Homo sapiens]	0.311503	0.000415676	UP
P60903	Protein S100-A10 [OS=Homo sapiens]	0.303342	7.41178e-06	UP
Q92597	Protein NDRG1 [OS=Homo sapiens]	0.288063	2.77122e-05	UP
P19823	Inter-alpha-trypsin inhibitor heavy chain H2 [OS=Homo sapiens]	0.284514	0.0458988	UP
O00469-1	procollagen-lysine,2-oxoglutarate 5-dioxygenase 2 [OS=Homo sapiens]	0.275007	0.00081047	UP
Q9Y6R7	IgGFc-binding protein [OS=Homo sapiens]	0.275007	0.000513788	UP
P02042	Hemoglobin subunit delta [OS=Homo sapiens]	0.265437	0.0129535	UP
Q9P1F3	Costars family protein ABRACL [OS=Homo sapiens]	0.264236	0.0163685	UP
Q15738	sterol-4-alpha-carboxylate 3-dehydrogenase, decarboxylating [OS=Homo sapiens]	0.260628	0.0230577	UP
Q53GQ0	Very-long-chain 3-oxoacyl-CoA reductase [OS=Homo sapiens]	0.24245	0.00199636	UP
P39656	Dolichyl-diphosphooligosaccharide--protein glycosyltransferase 48 kDa subunit [OS=Homo sapiens]	0.238787	0.0461036	UP
P04080	Cystatin-B [OS=Homo sapiens]	0.231432	0.00172374	UP
Q9P0L0	vesicle-associated membrane protein-associated protein A [OS=Homo sapiens]	0.228973	0.00485785	UP
P12236	ADP/ATP translocase 3 [OS=Homo sapiens]	0.227741	0.0282323	UP
P04181-1	Ornithine aminotransferase, mitochondrial [OS=Homo sapiens]	0.225275	0.00250363	UP
O00764-1	Pyridoxal kinase [OS=Homo sapiens]	0.222805	0.0166337	UP
P08758	annexin A5 [OS=Homo sapiens]	0.217851	0.00412264	UP
P27824-2	Isoform 2 of Calnexin [OS=Homo sapiens]	0.217851	0.00390168	UP
P07108-5	Isoform 5 of Acyl-CoA-binding protein [OS=Homo sapiens]	0.214125	0.00512354	UP
P14174	Macrophage Migration inhibitory factor [OS=Homo sapiens]	0.204141	0.00916062	UP
P08572	Collagen alpha-2(IV) chain [OS=Homo sapiens]	0.200379	0.0124899	UP
P07741-1	Adenine phosphoribosyltransferase [OS=Homo sapiens]	0.197865	0.012982	UP
P02462	Collagen alpha-1(IV) chain [OS=Homo sapiens]	0.195348	0.0148033	UP
P20674	Cytochrome c oxidase subunit 5A, mitochondrial [OS=Homo sapiens]	0.195348	0.0140749	UP
Q9HCY8	protein S100-A14 [OS=Homo sapiens]	0.187768	0.0422017	UP
O15460-1	Prolyl 4-hydroxylase subunit alpha-2 [OS=Homo sapiens]	0.186501	0.0477056	UP
P02768-1	Serum albumin [OS=Homo sapiens]	0.173767	0.0418975	UP
P16615	Sarcoplasmic/endoplasmic reticulum calcium ATPase 2 [OS=Homo sapiens]	0.169925	0.0461381	UP
P20933	N(4)-(beta-N-acetylglucosaminyl)-L-asparaginase [OS=Homo sapiens]	-6.64386	4.90662e-16	DOWN
P83916	Chromobox protein homolog 1 [OS=Homo sapiens]	-6.64386	4.90662e-16	DOWN
Q14344	Guanine nucleotide-binding protein subunit alpha-13 [OS=Homo sapiens]	-6.64386	4.90662e-16	DOWN
Q96DI7	U5 small nuclear ribonucleoprotein 40 kDa protein [OS=Homo sapiens]	-6.64386	4.90662e-16	DOWN
Q96EY1-1	DnaJ homolog subfamily A member 3, mitochondrial [OS=Homo sapiens]	-6.64386	4.90662e-16	DOWN
Q9NZA1-1	Chloride intracellular channel protein 5 [OS=Homo sapiens]	-6.64386	4.90662e-16	DOWN
Q9UI12-1	V-type proton ATPase subunit H [OS=Homo sapiens]	-6.64386	4.90662e-16	DOWN
Q9Y3D3	28S ribosomal protein S16, mitochondrial [OS=Homo sapiens]	-6.64386	4.90662e-16	DOWN
P80294	Metallothionein-1H [OS=Homo sapiens]	-2.49005	4.90662e-16	DOWN
O95864	fatty acid desaturase 2 [OS=Homo sapiens]	-1.0145	0.000558274	DOWN
Q8NI60-1	Atypical kinase COQ8A, mitochondrial [OS=Homo sapiens]	-0.9771	0.000639151	DOWN
Q07065	Cytoskeleton-associated protein 4 [OS=Homo sapiens]	-0.974262	0.00512354	DOWN
P16989-1	Y-box-binding protein 3 [OS=Homo sapiens]	-0.940645	0.000143684	DOWN
Q9UJC5	SH3 domain-binding glutamic acid-rich-like protein 2 [OS=Homo sapiens]	-0.894322	0.00678028	DOWN
P48729-1	Casein kinase I isoform alpha [OS=Homo sapiens]	-0.862496	4.50397e-07	DOWN
Q16850-1	lanosterol 14-alpha demethylase [OS=Homo sapiens]	-0.859876	0.00757991	DOWN
Q9UKD2	mRNA turnover protein 4 homolog [OS=Homo sapiens]	-0.854649	8.3234e-06	DOWN
P33316-3	Deoxyuridine 5'-triphosphate nucleotidohydrolase, mitochondrial [OS=Homo sapiens]	-0.841663	5.7943e-05	DOWN
P15289-1	arylsulfatase A [OS=Homo sapiens]	-0.83908	0.00775619	DOWN
Q562R1	Beta-actin-like protein 2 [OS=Homo sapiens]	-0.790859	3.17399e-06	DOWN
P09923	Intestinal-type alkaline phosphatase [OS=Homo sapiens]	-0.77596	4.78641e-08	DOWN
P80297	metallothionein-1X [OS=Homo sapiens]	-0.77596	2.37938e-13	DOWN
P06737-1	Glycogen phosphorylase, liver form [OS=Homo sapiens]	-0.761213	0.0355103	DOWN
P49902	Cytosolic purine 5'-nucleotidase [OS=Homo sapiens]	-0.715486	0.000103655	DOWN
Q96NZ9-1	proline-rich acidic protein 1 [OS=Homo sapiens]	-0.710756	2.84144e-05	DOWN
Q9P2T1-2	Isoform 2 of GMP reductase 2 [OS=Homo sapiens]	-0.691989	1.47535e-06	DOWN
O00483	Cytochrome c oxidase subunit NDUFA4 [OS=Homo sapiens]	-0.685014	0.000217504	DOWN
Q9BQ67	Glutamate-rich WD repeat-containing protein 1 [OS=Homo sapiens]	-0.662004	0.00755571	DOWN
Q9UHD9	Ubiquilin-2 [OS=Homo sapiens]	-0.592919	0.0121258	DOWN
Q96I25	Splicing factor 45 [OS=Homo sapiens]	-0.535332	0.0477056	DOWN
Q9HAT2	sialate O-acetylesterase [OS=Homo sapiens]	-0.529073	0.0329608	DOWN
Q92688	Acidic leucine-rich nuclear phosphoprotein 32 family member B [OS=Homo sapiens]	-0.516636	0.000103655	DOWN
P62330	ADP-ribosylation factor 6 [OS=Homo sapiens]	-0.494109	0.00590277	DOWN
Q9UK22	F-box only protein 2 [OS=Homo sapiens]	-0.481969	0.000488461	DOWN
Q8N5N7	39S ribosomal protein L50, mitochondrial [OS=Homo sapiens]	-0.450084	0.0477056	DOWN
Q04837	Single-stranded DNA-binding protein, mitochondrial [OS=Homo sapiens]	-0.426625	1.25634e-05	DOWN
P06865	Beta-hexosaminidase subunit alpha [OS=Homo sapiens]	-0.416962	0.0410387	DOWN
P27487	Dipeptidyl peptidase 4 [OS=Homo sapiens]	-0.395929	0.0262916	DOWN
P30405	Peptidyl-prolyl cis-trans isomerase F, mitochondrial [OS=Homo sapiens]	-0.390245	0.0254869	DOWN
P41567	eukaryotic translation initiation factor 1 [OS=Homo sapiens]	-0.365871	0.000300678	DOWN
Q16186	Proteasomal ubiquitin receptor ADRM1 [OS=Homo sapiens]	-0.330973	0.0314263	DOWN
Q13283	Ras GTPase-activating protein-binding protein 1 [OS=Homo sapiens]	-0.316528	4.07879e-05	DOWN
Q9UMD9-1	Collagen alpha-1(XVII) chain [OS=Homo sapiens]	-0.311148	0.00211787	DOWN
P04179	Superoxide dismutase [Mn], mitochondrial [OS=Homo sapiens]	-0.286304	0.000726217	DOWN
Q9P206-2	Isoform 2 of Uncharacterized protein KIAA1522 [OS=Homo sapiens]	-0.268817	0.0392618	DOWN
P05062	fructose-bisphosphate aldolase B [OS=Homo sapiens]	-0.244685	0.000644118	DOWN
P36578	60S ribosomal protein L4 [OS=Homo sapiens]	-0.244685	0.00359776	DOWN
P50120	Retinol-binding protein 2 [OS=Homo sapiens]	-0.244685	0.00399057	DOWN
P42126	Enoyl-CoA delta isomerase 1, mitochondrial [OS=Homo sapiens]	-0.236164	0.0423883	DOWN
Q92876-1	Kallikrein-6 [OS=Homo sapiens]	-0.227692	0.0021771	DOWN
P17096-3	Isoform HMG-R of High mobility group protein HMG-I/HMG-Y [OS=Homo sapiens]	-0.222633	0.00672324	DOWN
O43240	Kallikrein-10 [OS=Homo sapiens]	-0.22095	0.0094315	DOWN
P15428-1	15-hydroxyprostaglandin dehydrogenase [NAD(+)] [OS=Homo sapiens]	-0.21927	0.0106421	DOWN
P04155	Trefoil factor 1 [OS=Homo sapiens]	-0.21424	0.00503684	DOWN
Q8IVT2	Mitotic interactor and substrate of PLK1 [OS=Homo sapiens]	-0.207561	0.00755571	DOWN
P14410	Sucrase-isomaltase, intestinal [OS=Homo sapiens]	-0.195946	0.0216764	DOWN
P98179	RNA-binding protein 3 [OS=Homo sapiens]	-0.192645	0.0324276	DOWN
P50238	Cysteine-rich protein 1 [OS=Homo sapiens]	-0.187707	0.0411313	DOWN
Q02818	Nucleobindin-1 [OS=Homo sapiens]	-0.187707	0.0213757	DOWN
P07339	Cathepsin D [OS=Homo sapiens]	-0.182786	0.0262805	DOWN
P09622	Dihydrolipoyl dehydrogenase, mitochondrial [OS=Homo sapiens]	-0.172994	0.0433281	DOWN
120R versus ctrl
		VL_120R/Ctrl	Adjusted	Significant
Accession	Description	Ratio(Log2)	P-value	UP/DOWN
A6NDU8	UPF0600 protein C5orf51 [OS=Homo sapiens]	6.64386	4.77e-16	UP
O43795	Unconventional myosin-Ib [OS=Homo sapiens]	6.64386	4.77e-16	UP
P07910-1	Heterogeneous nuclear ribonucleoproteins C1/C2 [OS=Homo sapiens]	6.64386	4.77e-16	UP
P31146	Coronin-1A [OS=Homo sapiens]	6.64386	4.77e-16	UP
Q13158	FAS-associated death domain protein [OS=Homo sapiens]	6.64386	4.77e-16	UP
Q13310-3	Isoform 3 of Polyadenylate-binding protein 4 [OS=Homo sapiens]	6.64386	4.77e-16	UP
Q8NFU3-4	Isoform 4 of Thiosulfate sulfurtransferase/rhodanese-like domain-containing protein 1 [OS=Homo sapiens]	6.64386	4.77e-16	UP
Q9BXY0	Protein MAK16 homolog [OS=Homo sapiens]	6.64386	4.77e-16	UP
Q9Y6E2	Basic leucine zipper and W2 domain-containing protein 2 [OS=Homo sapiens]	6.64386	4.77e-16	UP
Q5XKP0	MICOS complex subunit MIC13 [OS=Homo sapiens]	3.23511	4.77e-16	UP
P17516	Aldo-keto reductase family 1 member C4 [OS=Homo sapiens]	1.48954	1.53821e-09	UP
P04798	cytochrome P450 1A1 [OS=Homo sapiens]	1.3835	0.000142695	UP
Q12800-1	Alpha-globin transcription factor CP2 [OS=Homo sapiens]	1.34255	4.81149e-10	UP
P11166	Solute carrier family 2, facilitated glucose transporter member 1 [OS=Homo sapiens]	1.29807	2.77619e-09	UP
Q13464	Rho-associated protein kinase 1 [OS=Homo sapiens]	1.06626	0.0190166	UP
P63172	Dynein light chain Tctex-type 1 [OS=Homo sapiens]	1.05658	1.57493e-06	UP
Q9H0L4	cleavage stimulation factor subunit 2 tau variant [OS=Homo sapiens]	1.02645	0.0311696	UP
P80217-2	Isoform 2 of Interferon-induced 35 kDa protein [OS=Homo sapiens]	1.01364	0.000249717	UP
Q07065	Cytoskeleton-associated protein 4 [OS=Homo sapiens]	1.00935	0.00808747	UP
Q9NQC3	Reticulon-4 [OS=Homo sapiens]	0.972325	3.22804e-09	UP
O00182-1	Galectin-9 [OS=Homo sapiens]	0.948601	1.0492e-08	UP
Q8WWA0	intelectin-1 [OS=Homo sapiens]	0.92448	1.29248e-05	UP
Q02817	Mucin-2 [OS=Homo sapiens]	0.902267	1.5274e-06	UP
Q12996-1	Cleavage stimulation factor subunit 3 [OS=Homo sapiens]	0.897628	0.0117819	UP
Q9NVT9	armadillo repeat-containing protein 1 [OS=Homo sapiens]	0.852798	0.000243406	UP
Q5VW32	BRO1 domain-containing protein BROX [OS=Homo sapiens]	0.798258	0.00039349	UP
Q9Y6B6	GTP-binding protein SAR1b [OS=Homo sapiens]	0.797428	0.00011984	UP
O60575	Serine protease inhibitor Kazal-type 4 [OS=Homo sapiens]	0.764686	4.9638e-06	UP
O75915	PRA1 family protein 3 [OS=Homo sapiens]	0.762987	1.73911e-07	UP
Q9P1F3	Costars family protein ABRACL [OS=Homo sapiens]	0.755315	7.86867e-07	UP
Q15121-2	Isoform 2 of Astrocytic phosphoprotein PEA-15 [OS=Homo sapiens]	0.730314	0.0350095	UP
P01308	Insulin [OS=Homo sapiens]	0.725959	5.76248e-08	UP
P06454-1	Prothymosin alpha [OS=Homo sapiens]	0.725959	1.58485e-06	UP
Q9P0P8	Uncharacterized protein C6orf203 [OS=Homo sapiens]	0.686164	0.00542297	UP
Q7L0Y3	Mitochondrial ribonuclease P protein 1 [OS=Homo sapiens]	0.669027	0.0081144	UP
P57735	ras-related protein Rab-25 [OS=Homo sapiens]	0.642471	0.0120317	UP
Q6P1X6	UPF0598 protein C8orf82 [OS=Homo sapiens]	0.633199	0.00841434	UP
Q9NR28-1	Diablo homolog, mitochondrial [OS=Homo sapiens]	0.629473	0.00778429	UP
P60903	Protein S100-A10 [OS=Homo sapiens]	0.605968	1.04867e-08	UP
P84077	ADP-ribosylation factor 1 [OS=Homo sapiens]	0.60027	0.000151046	UP
O15269	serine palmitoyltransferase 1 [OS=Homo sapiens]	0.586885	0.0180883	UP
P16035	Metalloproteinase inhibitor 2 [OS=Homo sapiens]	0.582074	0.0150201	UP
Q07654	Trefoil factor 3 [OS=Homo sapiens]	0.560715	0.00044224	UP
O75369-1	Filamin-B [OS=Homo sapiens]	0.556797	0.000106335	UP
P21926	CD9 antigen [OS=Homo sapiens]	0.545968	0.000566317	UP
P12955	xaa-Pro dipeptidase [OS=Homo sapiens]	0.541019	0.03186	UP
Q16610-4	Isoform 4 of Extracellular matrix protein 1 [OS=Homo sapiens]	0.537048	0.0217471	UP
P08729	Keratin, type II cytoskeletal 7 [OS=Homo sapiens]	0.536053	7.97372e-07	UP
Q5T4S7-2	Isoform 2 of E3 ubiquitin-protein ligase UBR4 [OS=Homo sapiens]	0.524064	0.0385102	UP
Q9Y6H1	Coiled-coil-helix-coiled-coil-helix domain-containing protein 2 [OS=Homo sapiens]	0.524064	0.00155788	UP
Q96HE7	ERO1-like protein alpha [OS=Homo sapiens]	0.518031	2.24043e-06	UP
O00391	Sulfhydryl oxidase 1 [OS=Homo sapiens]	0.516015	0.00741902	UP
O75223-1	gamma-glutamylcyclotransferase [OS=Homo sapiens]	0.504875	0.0147135	UP
Q16134	Electron transfer flavoprotein-ubiquinone oxidoreductase, mitochondrial [OS=Homo sapiens]	0.495695	0.00311376	UP
P60059	Protein transport protein Sec61 subunit gamma [OS=Homo sapiens]	0.448901	0.0297379	UP
O00757	fructose-1,6-bisphosphatase isozyme 2 [OS=Homo sapiens]	0.443607	0.0313393	UP
P09104	Gamma-enolase [OS=Homo sapiens]	0.443607	0.010768	UP
P61923	Coatomer subunit zeta-1 [OS=Homo sapiens]	0.442545	0.00449803	UP
P80188	Neutrophil gelatinase-associated lipocalin [OS=Homo sapiens]	0.428678	0.000201669	UP
P08758	annexin A5 [OS=Homo sapiens]	0.399445	0.000708973	UP
P26447	Protein S100-A4 [OS=Homo sapiens]	0.386259	0.0232318	UP
Q9Y275-1	Tumor necrosis factor ligand superfamily member 13B [OS=Homo sapiens]	0.385155	0.0421818	UP
P38159-1	RNA-binding motif protein, X chromosome [OS=Homo sapiens]	0.360645	0.0312842	UP
O00469-1	procollagen-lysine,2-oxoglutarate 5-dioxygenase 2 [OS=Homo sapiens]	0.359521	0.0252518	UP
P51572-2	Isoform 2 of B-cell receptor-associated protein 31 [OS=Homo sapiens]	0.345964	0.0354433	UP
P15941-2	Isoform 2 of Mucin-1 [OS=Homo sapiens]	0.327687	0.0354433	UP
P04155	Trefoil factor 1 [OS=Homo sapiens]	0.303342	0.0240493	UP
Q96LT9	RNA-binding protein 40 [OS=Homo sapiens]	0.302173	0.0245527	UP
P08727	Keratin, type I cytoskeletal 19 [OS=Homo sapiens]	0.296311	0.0289356	UP
Q92597	Protein NDRG1 [OS=Homo sapiens]	0.289244	0.0354433	UP
O15116	U6 snRNA-associated Sm-like protein LSm1 [OS=Homo sapiens]	-6.64386	4.77e-16	DOWN
P49441	Inositol polyphosphate 1-phosphatase [OS=Homo sapiens]	-6.64386	4.77e-16	DOWN
Q6Y7W6-3	Isoform 2 of GRB10-interacting GYF protein 2 [OS=Homo sapiens]	-6.64386	4.77e-16	DOWN
Q86TS9-1	39S ribosomal protein L52, mitochondrial [OS=Homo sapiens]	-6.64386	4.77e-16	DOWN
Q8TD19	Serine/threonine-protein kinase Nek9 [OS=Homo sapiens]	-6.64386	4.77e-16	DOWN
Q8WVY7	Ubiquitin-like domain-containing CTD phosphatase 1 [OS=Homo sapiens]	-6.64386	4.77e-16	DOWN
Q9NZA1-1	Chloride intracellular channel protein 5 [OS=Homo sapiens]	-6.64386	4.77e-16	DOWN
Q9UI12-1	V-type proton ATPase subunit H [OS=Homo sapiens]	-6.64386	4.77e-16	DOWN
Q14344	Guanine nucleotide-binding protein subunit alpha-13 [OS=Homo sapiens]	-3.59074	4.77e-16	DOWN
Q13509	tubulin beta-3 chain [OS=Homo sapiens]	-2.53116	4.77e-16	DOWN
P80294	Metallothionein-1H [OS=Homo sapiens]	-2.35107	2.18793e-11	DOWN
P00747	Plasminogen [OS=Homo sapiens]	-2.2863	3.45578e-08	DOWN
Q96DI7	U5 small nuclear ribonucleoprotein 40 kDa protein [OS=Homo sapiens]	-2.05289	1.08506e-06	DOWN
Q15113	Procollagen C-endopeptidase enhancer 1 [OS=Homo sapiens]	-1.55639	0.000797707	DOWN
P35908	Keratin, type II cytoskeletal 2 epidermal [OS=Homo sapiens]	-1.28983	0.0199658	DOWN
P08473	Neprilysin [OS=Homo sapiens]	-1.26882	3.97035e-09	DOWN
Q8NI60-1	Atypical kinase COQ8A, mitochondrial [OS=Homo sapiens]	-1.11404	0.0187157	DOWN
O60814	Histone H2B type 1-K [OS=Homo sapiens]	-1.11092	0.000161719	DOWN
Q9P2T1-2	Isoform 2 of GMP reductase 2 [OS=Homo sapiens]	-1.1047	2.52557e-06	DOWN
P09923	Intestinal-type alkaline phosphatase [OS=Homo sapiens]	-1.08009	4.01078e-06	DOWN
Q562R1	Beta-actin-like protein 2 [OS=Homo sapiens]	-1.04692	0.00659812	DOWN
P80297	metallothionein-1X [OS=Homo sapiens]	-1.02915	1.52671e-08	DOWN
Q12907	Vesicular integral-membrane protein VIP36 [OS=Homo sapiens]	-0.965784	4.95165e-05	DOWN
O60488-1	Long-chain-fatty-acid--CoA ligase 4 [OS=Homo sapiens]	-0.96016	0.0147135	DOWN
P02647	Apolipoprotein A-I [OS=Homo sapiens]	-0.957356	5.82087e-05	DOWN
Q5T447	E3 ubiquitin-protein ligase HECTD3 [OS=Homo sapiens]	-0.862496	0.0354433	DOWN
Q8IZQ5	Selenoprotein H [OS=Homo sapiens]	-0.846843	0.0427463	DOWN
O75400	pre-mRNA-processing factor 40 homolog A [OS=Homo sapiens]	-0.83908	0.00237476	DOWN
P47914	60S ribosomal protein L29 [OS=Homo sapiens]	-0.833927	7.04064e-06	DOWN
Q9UKD2	mRNA turnover protein 4 homolog [OS=Homo sapiens]	-0.780909	0.00789386	DOWN
O43598-1	2'-deoxynucleoside 5'-phosphate N-hydrolase 1 [OS=Homo sapiens]	-0.706041	1.15995e-05	DOWN
O75146	Huntingtin-interacting protein 1-related protein [OS=Homo sapiens]	-0.671164	0.0152711	DOWN
P14410	Sucrase-isomaltase, intestinal [OS=Homo sapiens]	-0.641604	2.38624e-07	DOWN
P00813	adenosine deaminase [OS=Homo sapiens]	-0.608232	0.0260256	DOWN
Q9Y6R7	IgGFc-binding protein [OS=Homo sapiens]	-0.606035	7.23914e-05	DOWN
Q07812-2	Isoform Beta of Apoptosis regulator BAX [OS=Homo sapiens]	-0.577767	0.000231059	DOWN
P46778	60S ribosomal protein L21 [OS=Homo sapiens]	-0.541618	0.000210455	DOWN
P08319-2	Isoform 2 of Alcohol dehydrogenase 4 [OS=Homo sapiens]	-0.535332	0.00772593	DOWN
Q9UK22	F-box only protein 2 [OS=Homo sapiens]	-0.535332	0.0441265	DOWN
P05062	fructose-bisphosphate aldolase B [OS=Homo sapiens]	-0.510457	3.01068e-06	DOWN
Q9NP97	Dynein light chain roadblock-type 1 [OS=Homo sapiens]	-0.488026	0.0192085	DOWN
P50120	Retinol-binding protein 2 [OS=Homo sapiens]	-0.479955	0.00100242	DOWN
P36578	60S ribosomal protein L4 [OS=Homo sapiens]	-0.461959	0.010768	DOWN
A8K7I4	Calcium-activated chloride channel regulator 1 [OS=Homo sapiens]	-0.454032	0.0435922	DOWN
P62910	60S ribosomal protein L32 [OS=Homo sapiens]	-0.448115	0.00259131	DOWN
P46776	60S ribosomal protein L27a [OS=Homo sapiens]	-0.436354	0.0185484	DOWN
P06727	Apolipoprotein A-IV [OS=Homo sapiens]	-0.430509	0.000161753	DOWN
P39023	60S ribosomal protein L3 [OS=Homo sapiens]	-0.405451	0.010482	DOWN
P62424	60S ribosomal protein L7a [OS=Homo sapiens]	-0.403542	0.0146176	DOWN
P15428-1	15-hydroxyprostaglandin dehydrogenase [NAD(+)] [OS=Homo sapiens]	-0.401635	0.00210559	DOWN
P31327-3	Isoform 3 of Carbamoyl-phosphate synthase [ammonia], mitochondrial [OS=Homo sapiens]	-0.384584	0.00120578	DOWN
P62851	40S ribosomal protein S25 [OS=Homo sapiens]	-0.360305	0.0415634	DOWN
Q5QNW6-2	Isoform 2 of Histone H2B type 2-F [OS=Homo sapiens]	-0.345564	0.00542297	DOWN
P68431	Histone H3.1 [OS=Homo sapiens]	-0.334607	0.0117819	DOWN
P15144	aminopeptidase N [OS=Homo sapiens]	-0.318326	0.0143725	DOWN
P05023	Sodium/potassium-transporting ATPase subunit alpha-1 [OS=Homo sapiens]	-0.309359	0.0186148	DOWN
