# Supplementary material for: Proteomics analysis of human intestinal organoids during hypoxia and reoxygenation as a model to study ischemia-reperfusion injury
Source: Cell Death Dis. 2021 Jan 18;12(1):95. doi: 10.1038/s41419-020-03379-9 (PMC7813872; doi:10.1038/s41419-020-03379-9)
Supplement: Supplementary file 8 — Table S3 [file 41419_2020_3379_MOESM8_ESM.xlsx]

## Sheet: Table S3
Table S3. Human primer sequences for qPCR
Gene	Full name	Forward primer	Reverse primer
MUC2	Mucin 2	CTACTGGTGTGAGTCCAAGG	GGCACTTGGAGGAATAAACTG
OLFM4	Olfactomedin-4	TGGACAGAGTGGAACGCTTG	TCAGAGCCACGATTTCTCGG
LYZ	Lysozyme	GATAACATCGCTGATGCTGTAGCT	CATGCCACCCATGCTCTAATG
I-FABP	Intestinal fatty-acid binding protein	ACGGACAGACAATGGAAACGA	ACTGTGCGCCAAGAATAATGC
VEGF	Vascular endothelial growth factor	GGCCTCCGAAACCATGAACT	CTGGGACCACTTGGCATGG
B2MG	Beta-2-microglobulin	TCCATCCGACATTGAAGTTG	CGGCAGGCATACTCATCTT
ACTB	Beta-actin	GCTGTGCTACGTCGCCCTG	GGAGGAGCTGGAAGCAGCC
